# Supplementary material for: mRNA-lncRNA Co-Expression Network Analysis Reveals the Role of lncRNAs in Immune Dysfunction during Severe SARS-CoV-2 Infection
Source: Viruses. 2021 Mar 3;13(3):402. doi: 10.3390/v13030402 (PMC7999169; doi:10.3390/v13030402)
Supplement: Supplementary file 1 [file viruses-13-00402-s001.zip › Table S1.xlsx]

## Sheet: Sheet1
GeneID	BALF.control1	BALF.control2	BALF.control3	BALF.patient1_1	BALF.patient1_2	BALF.patient2_1	BALF.patient2_2	mock_Calu3_1	mock_Calu3_2	mock_Calu3_3	Calu3_SARS-CoV2_1	Calu3_SARS-CoV2_2	Calu3_SARS-CoV2_3	A549_mock_1	A549_mock_2	A549_mock_3	A549_SARS-CoV2_1	A549_SARS-CoV2_2	A549_SARS-CoV2_3
ENSG00000001630.17	132	196	103	0	0	0	0	74	138	398	54	19	79	12	38	23	2	5	4
ENSG00000002330.13	321	227	291	0	0	1	0	136	360	597	100	66	157	13	85	57	11	13	14
ENSG00000005483.21	4942	5362	5126	162	72	109	42	139	161	552	561	310	581	175	805	642	987	986	1064
ENSG00000006459.11	737	1091	958	88	42	29	6	24	40	92	245	164	233	39	198	150	464	604	683
ENSG00000007376.8	505	388	428	0	0	0	0	440	1079	2132	506	268	650	25	188	140	27	26	29
ENSG00000008086.13	835	874	840	9	2	41	17	150	158	550	528	320	507	86	334	261	295	296	285
ENSG00000008382.15	1769	1328	1693	4	0	6	2	74	171	311	53	23	72	14	45	35	8	5	6
ENSG00000010818.10	727	900	761	39	18	26	13	149	161	590	1703	835	1812	40	261	179	422	468	518
ENSG00000023445.16	1073	1047	1571	92	32	74	28	622	731	2143	4671	3129	4231	227	1146	1023	1620	1806	1816
ENSG00000027001.10	816	752	600	2	0	5	3	252	367	906	223	121	240	82	279	241	32	39	29
ENSG00000033011.13	686	660	600	2	0	2	0	252	504	1080	232	154	285	47	278	216	31	31	22
ENSG00000048649.13	1985	2224	1902	87	35	53	23	377	430	1377	1408	831	1233	165	659	521	810	793	958
ENSG00000051523.11	17033	13854	15410	4	5	12	3	4801	13741	25065	6367	3130	8040	240	1057	877	85	87	85
ENSG00000053371.12	1256	1214	1465	2	2	2	2	291	673	1263	278	197	399	33	182	185	21	16	31
ENSG00000055609.18	8856	11143	9049	252	96	190	82	238	311	1224	1110	567	1003	219	1042	818	713	725	730
ENSG00000056736.10	1883	5257	1144	6	3	11	4	257	403	1003	169	70	176	14	56	39	3	6	9
ENSG00000057657.17	260	319	321	46	13	19	5	10	15	34	175	107	267	29	122	97	142	163	172
ENSG00000059728.11	1576	1676	1438	256	101	54	20	115	150	397	763	393	668	80	425	313	752	897	952
ENSG00000064545.15	493	355	482	0	0	0	0	166	444	807	226	74	282	32	150	139	13	19	18
ENSG00000065268.11	433	478	313	1	0	1	1	332	850	1540	418	210	448	75	353	318	38	26	26
ENSG00000067066.17	7753	8330	8471	217	96	132	71	501	752	1716	5206	2823	4939	142	683	481	897	838	744
ENSG00000067836.13	1867	1003	1895	0	0	8	3	115	248	469	125	62	157	17	52	51	9	9	6
ENSG00000069399.15	558	427	431	25	10	8	0	88	200	479	713	528	1214	95	340	281	634	752	729
ENSG00000071246.11	9460	8879	9352	7	1	11	1	5	8	31	5	1	5	18	59	42	3	7	4
ENSG00000073737.16	807	473	675	55	18	34	11	114	240	553	514	358	583	17	74	56	60	65	50
ENSG00000073756.12	196	244	324	19	9	2	1	513	470	1550	8359	4212	7097	618	2465	2070	3898	3532	3787
ENSG00000076003.5	2446	1617	1603	10	5	8	3	902	1520	3416	774	353	678	92	626	437	53	44	37
ENSG00000078081.8	324	184	309	5	2	17	6	129	224	571	3666	1897	3427	3	34	30	125	116	77
ENSG00000079385.22	292	182	796	21	10	18	4	631	892	2540	2797	1581	2801	57	219	203	251	206	101
ENSG00000080802.18	1539	1473	1488	34	11	31	17	139	197	495	516	314	525	64	277	213	360	364	354
ENSG00000081041.9	254	374	312	29	12	31	14	383	810	1550	8284	4831	9438	46	207	213	2751	2912	3079
ENSG00000082074.18	4548	5395	6251	422	182	248	101	175	187	673	1051	634	918	80	326	313	474	586	664
ENSG00000089220.5	14515	16100	14922	32	16	78	41	1359	2773	5358	1307	741	1329	462	2216	1858	201	228	210
ENSG00000095951.17	2240	2210	2016	49	16	61	22	60	100	324	562	257	624	41	211	159	481	481	440
ENSG00000099817.12	4140	3543	4296	7	4	14	5	1044	2376	5229	1308	631	1509	176	995	744	114	103	102
ENSG00000100075.10	1985	1606	2027	3	0	5	1	1321	3129	6268	1418	803	1806	131	720	602	89	87	63
ENSG00000100297.16	4441	3059	3548	2	2	3	0	845	1729	3834	619	304	655	96	454	283	36	26	26
ENSG00000100379.17	1654	1577	1337	2	0	3	2	110	262	611	138	59	177	29	198	162	22	22	23
ENSG00000100625.9	30	23	5	10	3	9	4	105	105	353	395	227	417	11	63	35	125	114	155
ENSG00000100711.13	1398	1290	1154	5	5	6	3	218	459	979	198	138	237	28	168	104	27	24	19
ENSG00000101084.18	592	565	478	0	0	0	1	751	1521	2685	207	352	973	20	73	44	7	7	4
ENSG00000101596.16	4843	5575	4774	156	59	91	23	427	394	1467	1585	1001	1300	142	655	440	725	828	864
ENSG00000101745.17	4524	5072	4662	171	57	70	24	176	163	509	852	564	783	105	436	325	735	674	780
ENSG00000101856.10	2639	2433	2344	5	1	20	7	1718	2399	6250	1506	946	1498	507	2386	1956	184	192	204
ENSG00000102048.16	150	122	153	0	0	0	0	161	301	661	130	72	149	33	156	190	14	11	13
ENSG00000102554.14	220	182	146	70	25	65	32	941	904	3324	3853	2191	3650	216	846	746	741	751	841
ENSG00000102908.22	1987	2721	2287	95	42	114	46	120	138	598	731	398	677	246	1072	839	904	898	848
ENSG00000103089.9	5	3	1	7	0	1	1	510	1047	2254	2314	1225	2667	64	299	306	272	267	310
ENSG00000103266.11	862	677	807	2	1	2	0	416	1103	1858	346	232	542	57	291	257	20	32	28
ENSG00000104067.16	214	145	64	103	32	27	4	291	414	1220	1316	688	1067	262	1197	953	980	995	998
ENSG00000104447.12	864	1388	1067	90	32	39	21	90	121	377	381	246	376	0	17	8	6	10	9
ENSG00000104738.18	2938	1837	2002	8	1	4	3	778	1216	3256	820	338	710	295	1697	998	178	202	158
ENSG00000105011.9	541	309	354	0	0	0	0	537	1037	2214	478	263	553	12	108	54	9	9	9
ENSG00000105499.14	335	136	154	3	2	15	1	9	18	41	128	58	111	14	87	71	95	95	70
ENSG00000105618.14	1159	1088	1121	4	1	10	1	477	1262	2489	638	304	674	146	866	605	109	152	128
ENSG00000105676.14	794	758	683	1	1	1	0	203	301	681	141	75	150	20	141	109	27	16	22
ENSG00000105677.12	2405	2179	2290	4	4	15	4	932	1874	3415	836	432	1006	189	933	787	135	139	169
ENSG00000105835.12	10486	9828	9141	264	107	197	78	2437	2944	8934	13328	7568	11539	639	3086	2305	1850	2076	2280
ENSG00000106351.13	483	387	455	2	0	0	2	419	910	2333	467	257	510	32	235	192	31	21	29
ENSG00000106415.13	260	280	282	17	10	0	2	34	58	144	123	97	157	7	39	37	27	40	52
ENSG00000107242.20	139	80	109	5	1	12	3	5	14	26	35	9	44	0	3	0	10	3	13
ENSG00000108691.9	440	874	198	289	114	106	60	117	186	407	1360	688	1389	74	294	299	625	815	798
ENSG00000109321.11	13	30	22	4	3	0	1	1997	3490	6512	10044	5628	8902	69	316	278	330	279	269
ENSG00000109501.14	813	616	765	0	0	3	1	381	815	1942	442	192	576	31	167	149	17	18	15
ENSG00000110200.8	818	600	1087	3	0	1	1	21	79	161	38	10	37	17	54	50	15	5	7
ENSG00000110917.8	9017	6353	7751	23	9	20	14	2936	4932	12416	2728	1525	2871	776	3699	2901	491	497	427
ENSG00000111266.9	778	1058	633	11	4	28	18	255	382	1020	1283	665	1398	258	1231	962	1187	1231	1239
ENSG00000111912.20	3109	3225	3634	55	24	117	53	349	463	1368	5429	3123	5167	198	911	852	924	777	768
ENSG00000112118.20	3059	2453	2317	9	5	16	6	1569	2883	6799	1861	882	1651	189	942	685	167	126	104
ENSG00000112651.12	214	221	202	0	0	0	0	82	154	293	113	22	94	3	11	16	1	1	2
ENSG00000112773.16	5156	5122	5048	96	44	152	59	129	166	401	1254	807	1153	118	518	378	474	430	479
ENSG00000113369.9	923	1761	1352	113	42	45	14	246	318	969	6132	4223	6804	406	1808	1375	6161	8696	11279
ENSG00000113615.13	2245	2617	2217	57	27	56	18	288	324	995	1121	669	1118	120	694	571	738	1087	1302
ENSG00000114127.10	3754	4611	4048	160	49	112	41	226	294	896	1911	1090	1716	51	284	187	371	352	439
ENSG00000114315.4	70	42	32	9	5	12	3	580	1062	2234	2531	1483	2924	21	102	89	238	317	339
ENSG00000114738.11	9500	6922	8132	51	16	35	12	410	812	1923	474	237	539	74	308	207	33	39	32
ENSG00000115267.8	4885	5582	4961	184	61	167	75	319	452	1199	9894	6003	9254	9	53	41	634	537	406
ENSG00000115963.13	1623	1456	963	55	33	61	28	906	1086	2789	6036	3454	5658	367	1593	1543	1553	1665	1879
ENSG00000116044.16	8590	7459	6845	234	87	149	65	1240	1664	4391	4867	2767	4748	294	1495	1227	2009	2214	2115
ENSG00000116096.6	1519	1353	1378	8	2	0	0	646	1323	2663	657	397	761	212	976	817	118	152	127
ENSG00000116133.13	6251	9546	3931	9	5	14	3	5887	10738	26346	4954	2921	5497	338	1675	1377	132	153	135
ENSG00000116285.13	1249	899	1254	40	13	20	3	528	778	2145	2917	2013	3044	957	4072	3457	3466	4355	4883
ENSG00000116717.13	434	444	404	26	5	20	5	199	441	851	2114	1208	2293	140	644	539	726	952	952
ENSG00000117228.10	10944	8852	14814	352	133	160	90	154	189	502	4681	2462	4232	27	161	124	359	277	218
ENSG00000117419.16	1337	1205	1417	1	1	8	5	477	1048	2143	570	282	590	65	371	307	34	43	56
ENSG00000117525.14	145	64	486	27	17	29	10	2558	4094	9527	18724	9680	15918	61	318	318	426	582	646
ENSG00000118762.8	3529	2914	4114	12	2	4	3	325	283	1148	279	114	244	138	556	455	76	72	75
ENSG00000119227.8	296	225	177	0	0	0	0	74	143	355	76	34	102	11	24	35	2	3	3
ENSG00000119778.15	1262	1417	1379	79	32	28	12	49	55	245	238	115	212	61	309	215	233	251	238
ENSG00000119977.21	2990	2421	2687	7	1	7	5	280	549	1297	351	146	347	101	601	445	45	50	36
ENSG00000120063.10	7163	8341	6883	215	81	168	65	151	148	502	638	447	599	285	1227	989	915	1014	1125
ENSG00000120616.16	1719	1656	1849	56	20	41	14	114	133	431	535	292	566	65	287	232	527	559	542
ENSG00000120738.8	445	503	811	47	20	32	8	219	312	768	2075	1183	2570	6	17	14	675	665	693
ENSG00000121691.7	24263	21023	27529	23	6	95	50	679	939	2522	562	278	553	180	888	746	78	71	74
ENSG00000121858.11	2567	2988	3513	167	51	127	47	493	678	1536	6847	4240	6654	3	19	8	235	190	94
ENSG00000122952.17	986	543	522	1	0	0	0	1297	2266	5124	1264	620	1177	77	477	280	30	45	30
ENSG00000123416.15	22027	22255	25436	50	25	69	21	2077	3860	9731	2450	1088	2389	394	2530	1845	249	306	225
ENSG00000123610.5	416	261	498	18	6	16	3	46	75	171	196	97	193	23	90	68	71	92	77
ENSG00000123689.6	57	113	42	8	11	1	0	73	124	250	1866	1000	2147	5	32	16	23	30	24
ENSG00000124171.9	28	73	43	10	4	7	2	162	149	550	899	625	1010	30	131	144	116	124	102
ENSG00000124575.7	0	0	3	20	6	9	4	0	6	5	28	15	35	2	7	6	7	7	21
ENSG00000124813.23	310	347	487	25	5	16	2	1	0	9	45	19	26	9	35	32	54	46	54
ENSG00000124882.4	79	348	210	12	5	4	3	2374	2557	8761	15019	8228	12538	107	545	408	1430	1383	1558
ENSG00000125398.8	10	9	3	0	0	5	2	1620	2512	7280	9477	5573	11179	104	374	377	622	739	905
ENSG00000125901.6	784	662	720	3	1	2	0	248	697	1095	252	153	361	78	428	361	50	78	68
ENSG00000125945.15	703	939	843	31	15	10	7	100	76	284	379	192	370	37	244	143	551	584	552
ENSG00000127081.14	315	367	298	16	3	21	5	30	33	92	114	71	108	24	99	74	150	161	149
ENSG00000127311.10	164	183	181	10	4	8	4	16	17	75	99	64	90	4	34	28	24	20	29
ENSG00000127325.19	0	1	0	7	1	0	0	13	13	25	55	22	61	0	8	5	13	7	3
ENSG00000127445.14	1651	1449	1445	1	2	10	5	474	1124	1981	454	200	514	72	308	235	39	42	38
ENSG00000127586.17	539	348	325	1	1	0	0	413	1331	2391	520	286	629	7	52	23	2	3	4
ENSG00000130066.16	24828	28192	26333	845	335	554	211	2332	3923	8211	14127	8449	14183	618	2784	2555	2060	2177	2056
ENSG00000130193.8	1676	1359	1826	1	1	3	0	1291	2852	5930	1153	668	1285	61	226	190	20	28	20
ENSG00000130204.13	3942	3354	2853	6	2	4	6	1293	2781	5828	1396	737	1577	359	1520	1328	295	265	226
ENSG00000130513.6	297	326	95	5	0	14	9	295	652	1257	1509	816	2093	198	972	780	1196	1402	1544
ENSG00000131203.13	203	105	371	25	12	18	5	25	27	81	741	381	754	3	4	1	26	27	10
ENSG00000132507.18	6943	6264	7279	36	16	31	8	4373	9680	18130	4541	2550	5813	1057	4794	4187	759	875	785
ENSG00000133027.18	388	292	357	0	0	0	0	73	196	293	82	46	100	20	97	93	13	8	14
ENSG00000133121.21	111	191	136	2	4	9	1	80	78	246	326	182	339	16	79	54	63	64	59
ENSG00000133328.4	14	8	5	1	3	3	3	14	38	66	177	122	197	0	6	3	10	6	6
ENSG00000133401.16	21	24	11	4	0	8	9	7	8	26	84	30	82	2	3	3	13	11	9
ENSG00000134072.11	134	63	100	0	0	0	0	21	46	74	8	9	25	3	18	20	3	4	2
ENSG00000134321.12	1729	3655	1714	87	29	128	53	84	140	367	6352	3224	6250	1	10	0	287	252	157
ENSG00000134470.21	520	535	655	7	10	15	4	158	370	814	1663	808	1811	4	35	19	43	53	36
ENSG00000134716.11	20	14	3	9	2	7	3	199	282	684	829	429	775	0	6	1	8	10	7
ENSG00000134824.14	389	1398	848	1	0	0	0	298	570	1418	234	140	310	1269	5821	4891	425	420	312
ENSG00000135363.12	2284	1662	2103	80	32	72	33	3	2	16	65	42	61	0	2	3	23	13	12
ENSG00000135837.16	6137	6516	6488	215	69	134	66	220	278	914	851	575	739	188	903	675	809	820	849
ENSG00000135899.17	5261	5420	5190	149	61	238	101	191	400	831	3060	1711	2974	16	79	50	365	329	259
ENSG00000136158.12	72	146	42	10	3	3	0	46	57	204	389	225	450	22	112	105	103	135	146
ENSG00000136856.18	876	611	617	0	2	5	1	100	212	375	58	43	91	15	118	95	18	13	7
ENSG00000137331.12	76	269	406	14	9	5	6	1096	2715	4727	7157	3628	8383	93	331	250	1626	1920	2023
ENSG00000137959.16	7717	14849	8937	199	93	329	146	121	152	435	3912	2202	3430	1	12	2	148	101	89
ENSG00000138030.13	226	204	151	0	0	0	0	21	74	139	33	13	13	15	87	41	9	10	7
ENSG00000138135.7	23	13	20	10	3	0	1	2	3	3	562	300	581	0	0	1	18	12	0
ENSG00000138166.6	355	627	434	33	10	5	3	375	746	1599	2701	1475	2802	330	1620	1610	1242	1609	1526
ENSG00000138670.17	6092	6326	6159	210	63	115	41	90	136	396	433	297	445	0	1	0	10	6	14
ENSG00000140279.13	2	1	2	15	4	1	4	5	5	15	147	87	175	0	5	4	9	13	2
ENSG00000141556.21	2902	2225	2375	2	1	4	0	520	1091	2307	441	253	594	148	786	529	99	108	111
ENSG00000141682.12	122	200	81	16	3	4	1	333	396	1208	3489	2123	3620	80	507	402	466	569	479
ENSG00000142089.16	5513	5189	2835	455	181	553	239	610	1513	3258	4240	1994	4395	11	81	61	176	203	128
ENSG00000143554.14	10041	7205	7082	1	0	2	2	82	198	374	102	36	86	4	16	7	1	1	0
ENSG00000143799.13	4691	4826	4272	21	3	4	5	2140	3583	8405	2334	1099	2278	290	1602	1083	199	207	181
ENSG00000143995.20	14	13	9	2	1	6	2	31	55	129	173	80	192	8	15	11	19	18	31
ENSG00000145050.19	2015	1866	1482	3	3	10	2	1146	2236	4093	1117	571	1093	190	832	607	125	147	110
ENSG00000145113.22	146	90	15	119	53	100	39	19	26	71	142	55	167	3	4	2	4	3	11
ENSG00000145390.11	558	476	903	17	8	38	17	222	219	830	928	522	796	149	744	545	528	609	576
ENSG00000145912.9	857	775	920	1	2	3	1	433	1227	2422	568	251	631	133	494	393	60	70	49
ENSG00000146278.11	2513	3317	3797	189	52	122	59	256	358	855	1621	1216	1800	135	622	576	892	1031	1107
ENSG00000146426.18	161	173	157	8	2	7	2	65	88	223	349	146	332	10	41	50	47	40	46
ENSG00000146592.17	808	1043	379	37	7	14	7	133	153	462	1489	871	1361	25	124	98	391	421	531
ENSG00000146757.14	534	654	669	14	9	30	14	66	47	168	219	133	174	70	296	195	257	312	369
ENSG00000146872.17	1497	1402	1548	52	16	51	10	118	208	485	501	315	587	116	609	498	777	764	815
ENSG00000147224.12	2151	2154	2067	4	3	7	0	748	1264	3097	680	318	682	209	1153	842	85	86	76
ENSG00000147383.11	913	841	889	3	3	1	0	807	1631	3423	606	327	643	118	569	445	53	72	52
ENSG00000148143.13	7	3	7	28	4	11	7	132	204	584	723	399	715	53	218	181	216	228	222
ENSG00000148218.16	4751	3907	5123	17	8	22	7	208	436	1098	250	120	299	71	322	248	46	35	42
ENSG00000148926.10	31	44	33	6	7	2	0	38	90	201	283	242	322	421	2057	1657	2499	3758	4923
ENSG00000149289.11	118	220	96	16	5	3	1	68	100	276	567	348	557	46	241	217	289	275	291
ENSG00000151023.17	50	52	12	14	7	9	5	0	1	5	16	20	7	2	5	7	7	10	6
ENSG00000152229.18	593	736	1092	40	15	20	10	8	17	49	71	44	67	1	4	4	9	9	7
ENSG00000152689.18	301	712	230	29	6	24	8	39	71	125	846	410	763	13	62	70	135	146	91
ENSG00000153234.14	116	182	207	19	13	23	13	31	55	113	186	93	230	8	39	29	45	44	49
ENSG00000155307.19	1148	1209	1985	147	44	58	26	38	47	144	278	155	222	2	8	7	20	21	17
ENSG00000156471.13	4669	5081	4973	26	6	12	2	516	1001	2418	442	227	445	204	971	802	140	130	128
ENSG00000156804.7	364	471	329	17	6	6	3	108	176	410	517	316	499	25	86	72	115	90	150
ENSG00000157654.19	448	491	408	35	18	28	14	176	226	706	766	382	706	174	753	577	765	813	816
ENSG00000159082.18	2106	2341	2231	74	32	32	9	53	75	222	227	112	231	17	114	75	50	68	91
ENSG00000160183.16	39	26	16	1	0	8	3	104	161	431	509	273	586	1	2	6	3	7	5
ENSG00000160211.19	7503	7665	6456	16	11	18	8	984	2411	4889	1368	562	1450	2225	10444	8270	467	429	345
ENSG00000160752.14	1928	2199	1772	1	1	0	0	1496	3004	6439	1144	683	1320	227	1109	971	163	164	173
ENSG00000160949.17	329	156	190	0	0	0	1	509	1238	2429	471	235	543	27	158	99	23	22	24
ENSG00000160991.16	3150	2749	3724	5	2	8	2	136	314	686	159	84	180	71	338	278	75	47	39
ENSG00000161203.13	18581	15897	16174	84	32	66	21	4690	9226	19937	5179	2630	5235	937	4295	3485	401	483	388
ENSG00000161618.10	1340	1030	1086	3	2	0	1	224	550	997	179	103	167	18	123	78	14	10	13
ENSG00000162144.10	1405	1379	1702	1	0	2	2	178	345	848	181	87	205	75	372	290	47	40	34
ENSG00000162772.17	614	720	488	24	0	14	8	93	146	288	4870	2960	5576	91	438	343	1465	1673	1777
ENSG00000163093.12	296	253	223	1	0	0	0	10	46	84	19	11	16	8	24	17	4	3	1
ENSG00000163344.6	1038	881	1041	3	1	3	1	397	971	1892	455	244	485	48	241	223	42	32	41
ENSG00000163635.19	2020	2248	2164	77	24	54	28	126	153	501	569	289	522	49	209	145	157	152	143
ENSG00000163710.9	12741	13113	8683	2	1	37	18	97	162	455	104	40	109	98	501	373	66	71	61
ENSG00000163739.5	74	79	72	32	20	15	5	2392	4486	9939	14098	7743	13647	145	830	741	1586	1641	1705
ENSG00000163956.13	18722	14916	16485	19	8	60	23	990	2273	4275	1159	555	1307	235	1234	866	123	122	113
ENSG00000164120.14	4240	4706	3160	8	4	35	8	93	99	247	58	24	49	381	1708	1750	335	281	299
ENSG00000164236.12	28	31	23	7	1	2	2	41	91	199	568	313	569	78	452	336	462	554	493
ENSG00000164296.7	346	353	375	3	2	10	10	36	73	168	178	102	210	6	43	27	28	32	35
ENSG00000164327.13	1650	2267	1697	107	32	101	36	156	163	583	1044	606	919	182	913	679	916	1009	1203
ENSG00000164342.13	130	208	121	0	0	22	7	33	36	107	276	149	267	9	73	58	85	69	43
ENSG00000165259.14	173	166	154	4	1	12	5	24	35	116	309	161	263	17	85	63	127	116	131
ENSG00000165923.16	93	98	45	5	0	1	3	3	7	16	20	13	20	2	41	29	32	32	29
ENSG00000165997.5	952	1288	1067	33	18	18	7	279	200	745	1235	923	1099	167	713	551	1788	2292	3067
ENSG00000166016.6	67	84	48	3	6	0	0	346	695	1653	1811	875	2006	113	540	471	745	934	1015
ENSG00000166046.11	242	401	212	34	10	12	7	54	43	174	288	165	299	18	85	53	50	75	59
ENSG00000166225.8	973	1031	1075	33	13	40	16	114	115	537	726	421	878	82	457	302	949	1049	1249
ENSG00000166833.21	147	84	31	3	1	14	4	111	129	578	1290	654	1356	29	132	102	316	287	365
ENSG00000166949.16	240	162	195	13	4	5	2	759	1455	3728	4211	2249	4047	534	2510	2099	2007	2238	2442
ENSG00000167034.10	203	200	152	19	8	19	7	31	36	109	239	134	280	32	170	112	337	364	435
ENSG00000167085.11	3258	3164	3294	5	0	10	9	2036	4225	9413	1881	890	1968	573	2562	2131	169	182	113
ENSG00000168061.17	393	245	316	1	0	1	0	174	385	763	100	63	146	33	135	113	23	17	10
ENSG00000168298.7	3	1	0	30	12	12	9	2	18	15	63	14	67	0	4	2	7	11	7
ENSG00000168398.6	10	4	1	13	2	1	1	7	10	33	75	51	119	79	361	359	559	551	527
ENSG00000168496.4	1161	770	877	2	0	3	1	1170	2327	4676	1211	606	1189	163	880	579	119	115	101
ENSG00000168769.13	2913	3477	3095	243	96	157	79	88	96	392	421	295	342	47	243	187	258	287	362
ENSG00000169174.11	1156	912	1615	0	0	0	1	1546	3406	7668	1025	612	1371	18	120	99	12	17	7
ENSG00000169242.12	5	7	3	32	10	2	0	274	557	1184	1534	1079	1971	81	424	390	3300	3671	3915
ENSG00000169245.6	1297	1145	4147	88	30	75	28	14	17	56	1758	989	1812	0	13	1	26	22	11
ENSG00000169248.13	175	148	760	24	16	38	15	14	14	51	1598	941	1574	0	0	1	18	12	8
ENSG00000169429.11	726	1888	601	83	41	36	13	2128	2740	7708	85127	41277	66420	294	1380	1174	11849	13069	14927
ENSG00000169554.21	12872	13850	14093	688	288	441	192	4	5	10	68	33	68	43	166	135	319	350	314
ENSG00000169683.8	619	489	453	1	0	0	0	284	744	1243	99	70	164	18	86	61	10	9	10
ENSG00000169710.9	1147	1209	636	5	0	0	0	3283	6692	16384	2490	1232	3249	275	1637	1185	173	196	175
ENSG00000170222.12	434	448	569	5	1	16	11	11	37	71	135	72	122	22	115	81	106	90	91
ENSG00000170802.16	2384	3873	2615	103	40	61	25	138	104	503	668	439	646	80	380	302	546	550	714
ENSG00000170962.13	5205	1167	4359	0	0	9	3	72	75	277	29	16	38	121	589	613	42	30	35
ENSG00000171130.18	1082	950	919	2	0	1	0	228	496	1054	202	96	252	55	203	161	16	20	21
ENSG00000171988.19	7020	7434	7635	235	88	132	62	494	465	1574	1789	988	1605	197	822	634	877	859	917
ENSG00000171989.6	12	9	6	13	6	0	0	1	3	10	14	10	12	4	8	7	32	24	38
ENSG00000172183.15	233	255	216	18	11	22	8	120	288	518	2942	1360	3072	26	126	108	215	192	175
ENSG00000172893.16	511	1119	411	2	0	0	0	2723	5538	12947	1603	891	1917	199	865	760	121	115	96
ENSG00000173193.15	18678	19525	18882	395	125	629	267	341	530	1469	6019	3119	4958	180	903	603	1633	1526	1212
ENSG00000173905.9	4339	4954	4513	18	10	24	10	783	862	2880	697	383	700	119	509	390	64	75	98
ENSG00000174684.7	600	413	617	0	0	1	0	217	379	833	133	124	207	47	203	169	27	21	21
ENSG00000175105.7	1597	1750	1688	49	18	29	14	80	54	293	252	212	222	156	933	595	940	1165	1234
ENSG00000175592.9	59	75	45	33	14	1	1	213	476	931	1478	653	1490	82	489	384	939	1126	1172
ENSG00000176641.11	2	3	1	26	7	6	2	4	2	15	37	27	37	0	1	1	0	5	1
ENSG00000177173.5	46	44	36	10	19	1	1	3	7	22	23	20	20	1	5	4	10	7	7
ENSG00000177548.13	781	634	666	3	1	4	2	200	431	914	203	120	245	31	97	78	9	18	22
ENSG00000179388.9	34	55	78	11	4	0	0	8	4	16	23	19	57	0	1	3	1	4	7
ENSG00000179958.9	1449	1242	1220	4	7	5	3	681	1400	2672	610	312	616	92	395	363	37	35	42
ENSG00000180155.20	165	420	214	0	0	0	0	23	43	111	14	8	29	46	242	206	27	31	17
ENSG00000180263.14	741	1717	551	72	22	45	23	426	553	1662	2840	1475	2460	258	1230	1047	1016	983	1087
ENSG00000180667.10	729	1058	742	36	10	12	3	296	236	944	876	649	866	160	904	810	904	1088	1322
ENSG00000180747.15	68	98	78	9	2	3	1	1	8	33	26	12	29	3	14	13	23	22	20
ENSG00000181722.16	67	118	87	18	3	11	8	3	16	27	87	69	117	7	41	44	61	45	54
ENSG00000182141.10	638	563	732	14	4	25	11	22	14	40	61	50	61	15	52	32	27	37	39
ENSG00000182685.7	353	322	371	1	0	0	0	36	104	146	44	15	48	8	30	25	2	3	7
ENSG00000183486.13	3831	7102	3706	98	45	166	76	54	79	177	4269	2074	4179	0	11	6	226	174	109
ENSG00000183751.15	996	817	911	1	1	4	0	656	1593	3188	638	380	873	65	387	275	48	55	48
ENSG00000184588.18	960	1189	1713	16	6	42	26	18	14	54	320	220	396	101	403	383	674	623	667
ENSG00000184967.7	541	556	466	2	0	1	0	405	1011	1952	499	186	603	35	182	158	24	29	39
ENSG00000184992.13	1059	974	1039	5	2	1	2	1367	1971	5075	1095	726	1115	79	477	332	54	65	59
ENSG00000185201.16	1643	1738	877	155	65	34	9	10	19	33	124	72	128	77	237	253	271	265	195
ENSG00000185347.17	524	498	345	0	1	1	0	158	455	746	153	87	156	4	70	52	9	7	3
ENSG00000185499.16	80	43	27	25	8	3	4	224	532	1007	1033	614	1226	29	72	92	78	63	63
ENSG00000185650.10	2379	3611	3168	190	73	49	21	911	1402	3947	4187	2184	4215	344	1577	1402	2024	2416	2548
ENSG00000185745.10	7708	12210	8405	142	55	288	119	298	452	1164	12827	7798	13415	24	90	57	3649	3455	2603
ENSG00000185885.16	337	359	266	18	8	18	6	41	60	153	987	476	982	3	10	4	104	112	57
ENSG00000187608.10	3206	3380	2583	112	42	225	97	517	1388	2426	7506	3782	8182	12	94	46	472	540	417
ENSG00000188229.6	5547	4827	4782	8	6	21	5	3541	8296	16314	3469	1727	3774	773	3639	2660	604	593	537
ENSG00000188994.13	1438	1811	1745	60	22	53	19	238	211	856	1134	771	1132	121	622	412	1110	1341	1575
ENSG00000196247.11	783	614	727	17	14	49	25	42	41	123	183	145	153	24	122	105	148	125	139
ENSG00000196911.11	475	538	595	8	3	17	9	60	62	203	200	150	185	16	89	70	99	133	137
ENSG00000197451.12	5370	4633	4563	6	6	12	8	2609	5252	11255	2475	1314	2572	404	2073	1581	220	225	169
ENSG00000197714.9	61	78	63	6	3	17	5	6	16	63	63	35	64	12	25	25	33	37	49
ENSG00000197785.14	520	417	390	2	0	0	0	435	1012	1869	511	205	610	36	220	153	25	36	22
ENSG00000198356.12	3280	2952	3074	16	1	7	1	431	1030	2192	585	233	648	218	975	823	122	144	114
ENSG00000198931.11	2152	1953	2186	12	3	10	5	1667	4351	7754	2082	1085	2296	283	1408	1208	150	170	162
ENSG00000203814.6	13	22	30	1	0	12	3	0	10	9	42	10	23	7	37	30	217	212	184
ENSG00000204524.7	482	772	469	19	7	14	5	30	44	133	121	79	170	8	51	38	71	76	84
ENSG00000205413.8	4895	6411	5908	151	81	186	87	1045	1181	3277	13410	7856	11112	41	231	123	1049	893	704
ENSG00000221829.10	753	599	645	0	0	5	3	244	452	1011	258	147	240	41	221	155	30	37	27
ENSG00000224032.7	357	372	478	7	4	11	4	100	209	374	497	251	530	48	157	117	167	180	194
ENSG00000225492.6	105	70	287	8	5	6	2	0	0	1	45	28	70	0	0	0	6	8	1
ENSG00000226312.7	34	27	48	0	0	11	0	1	4	25	43	18	56	6	20	14	25	25	30
ENSG00000229739.4	25	56	26	4	1	0	0	2	5	9	14	9	13	1	7	2	9	7	9
ENSG00000231721.7	204	302	198	11	3	17	4	8	4	34	42	35	29	5	59	52	124	140	198
ENSG00000234028.3	15	17	23	0	0	9	1	14	23	54	58	33	83	3	9	9	16	11	18
ENSG00000235173.7	854	689	756	0	0	3	1	418	858	1752	443	179	559	79	316	258	52	39	38
ENSG00000235947.1	0	3	1	9	7	0	0	15	28	76	396	197	351	0	0	1	3	10	5
ENSG00000237499.7	237	176	325	8	3	3	4	2	1	10	21	16	28	0	4	1	7	9	8
ENSG00000242193.11	2736	2610	3217	2	2	10	3	105	150	417	113	47	91	20	100	110	23	11	8
ENSG00000251562.8	8804	10377	9072	4684	1864	2388	985	1329	2182	3143	4466	3641	6025	1470	7727	5680	7180	7950	7481
ENSG00000254986.7	2658	2295	2219	9	6	6	3	458	842	1946	506	188	481	123	725	584	75	57	84
ENSG00000257242.8	7	11	16	7	5	0	0	6	8	20	31	18	33	3	8	4	15	17	30
ENSG00000261236.8	1044	893	779	3	3	4	2	1005	2536	5075	1325	635	1520	145	823	589	111	113	110
ENSG00000261324.2	69	130	68	6	4	0	0	6	7	33	32	30	36	7	54	57	152	116	121
ENSG00000263069.6	134	214	184	6	5	3	2	1	5	13	25	35	45	3	14	20	20	9	11
ENSG00000271503.6	457	754	1018	38	16	11	2	16	45	86	1469	781	1649	11	89	56	95	69	38
ENSG00000271646.1	91	84	140	8	2	3	1	33	58	114	137	72	161	2	14	4	11	8	7
ENSG00000273136.7	191	183	283	10	5	4	2	18	26	79	77	46	76	2	8	3	8	10	15
ENSG00000273284.1	27	59	35	7	2	1	0	5	4	13	28	30	34	2	4	17	36	43	73
ENSG00000276043.5	205	107	91	0	0	0	0	275	497	1282	318	135	297	39	180	139	13	20	17
ENSG00000276966.2	1	5	9	3	1	11	0	4	20	29	89	42	127	9	53	50	160	190	173
ENSG00000280789.2	480	486	484	3	2	0	0	99	170	352	97	64	87	14	63	48	13	5	13
ENSG00000284602.1	25	33	42	13	4	0	0	4	1	12	16	27	13	2	49	31	40	46	34
