# Supplementary material for: mRNA-lncRNA Co-Expression Network Analysis Reveals the Role of lncRNAs in Immune Dysfunction during Severe SARS-CoV-2 Infection
Source: Viruses. 2021 Mar 3;13(3):402. doi: 10.3390/v13030402 (PMC7999169; doi:10.3390/v13030402)
Supplement: Supplementary file 1 [file viruses-13-00402-s001.zip › Table S2.xlsx]

## Sheet: BLUE
Biological processes		KEGG pathways		Reactome pathways
Enrichment FDR	Functional Category	Enrichment FDR	Functional Category	Enrichment FDR	Functional Category
2.75084e-13	Response to cytokine	5.60234e-05	TNF signaling pathway	2.89322e-09	R-HSA-1280215 Cytokine Signaling in Immune system
3.81461e-13	Response to organic substance	0.000154209	IL-17 signaling pathway	4.49828e-08	R-HSA-909733 Interferon alpha/beta signaling
3.65206e-11	Cellular response to cytokine stimulus	0.000209303	Cytokine-cytokine receptor interaction	8.06913e-07	R-HSA-913531 Interferon Signaling
1.07879e-10	Cellular response to chemical stimulus	0.000293222	NOD-like receptor signaling pathway	1.51519e-06	R-HSA-380108 Chemokine receptors bind chemokines
1.34145e-10	Response to biotic stimulus	0.000360482	Transcriptional misregulation in cancer	1.51519e-06	R-HSA-6783783 Interleukin-10 signaling
2.07065e-10	Cellular response to organic substance	0.000584733	Colorectal cancer	0.000403161	R-HSA-375276 Peptide ligand-binding receptors
2.71815e-10	Vasculature development	0.00124445	Influenza A	0.000536158	R-HSA-168256 Immune System
2.71815e-10	Response to external biotic stimulus	0.00220249	Chemokine signaling pathway	0.000944997	R-HSA-197264 Nicotinamide salvaging
2.71815e-10	Response to other organism	0.00245876	RIG-I-like receptor signaling pathway	0.00234791	R-HSA-449147 Signaling by Interleukins
3.06218e-10	Cardiovascular system development	0.00315265	MAPK signaling pathway	0.00269294	R-HSA-9018679 Biosynthesis of EPA-derived SPMs
8.5697e-10	Blood vessel development	0.00494895	Pathways in cancer	0.00306223	R-HSA-196807 Nicotinate metabolism
1.0642e-09	Cytokine-mediated signaling pathway	0.00633216	NF-kappa B signaling pathway	0.00344974	R-HSA-418594 G alpha (i) signalling events
1.12656e-09	Response to virus	0.00633216	Toll-like receptor signaling pathway	0.00409182	R-HSA-556833 Metabolism of lipids
1.91336e-09	Circulatory system development	0.00633216	AGE-RAGE signaling pathway in diabetic complications	0.00466235	R-HSA-373076 Class A/1 (Rhodopsin-like receptors)
2.26368e-09	Response to external stimulus	0.00633216	Chagas disease (American trypanosomiasis)	0.00609668	R-HSA-162582 Signal Transduction
2.45214e-09	Intracellular signal transduction	0.00936168	Legionellosis	0.00676808	R-HSA-500792 GPCR ligand binding
3.80637e-09	Regulation of cell proliferation	0.0134193	FoxO signaling pathway	0.0093809	R-HSA-5675482 Regulation of necroptotic cell death
4.41003e-09	Regulation of apoptotic process	0.0141146	Apoptosis	0.010192	R-HSA-2162123 Synthesis of Prostaglandins (PG) and Thromboxanes (TX)
4.59029e-09	Tube morphogenesis	0.0144211	Epithelial cell signaling in Helicobacter pylori infection	0.0102693	R-HSA-2142753 Arachidonic acid metabolism
5.65029e-09	Regulation of programmed cell death	0.0231277	Cellular senescence	0.0102693	R-HSA-9018677 Biosynthesis of DHA-derived SPMs

## Sheet: BROWN
Biological processes		KEGG pathways		Reactome pathways
Enrichment FDR	Functional Category	Enrichment FDR	Functional Category	Enrichment FDR	Functional Category
1.12197e-05	Secondary alcohol biosynthetic process	0.000106574	Steroid biosynthesis	3.33573e-07	R-HSA-191273 Cholesterol biosynthesis
1.12197e-05	Cholesterol biosynthetic process	0.000106574	Metabolic pathways	4.12778e-06	R-HSA-2426168 Activation of gene expression by SREBF (SREBP)
1.12377e-05	Sterol biosynthetic process	0.00641024	Terpenoid backbone biosynthesis	9.79515e-06	R-HSA-1655829 Regulation of cholesterol biosynthesis by SREBP (SREBF)
1.38694e-05	Regulation of sterol biosynthetic process	0.0102478	DNA replication	4.8443e-05	R-HSA-8957322 Metabolism of steroids
1.38694e-05	Regulation of cholesterol biosynthetic process	0.0102478	Base excision repair	0.00190776	R-HSA-8868773 rRNA processing in the nucleus and cytosol
3.86285e-05	Regulation of cholesterol metabolic process	0.0370578	Ribosome biogenesis in eukaryotes	0.00201902	R-HSA-110362 POLB-Dependent Long Patch Base Excision Repair
3.86285e-05	Alcohol biosynthetic process	0.0498428	Aldosterone synthesis and secretion	0.0027408	R-HSA-5685939 HDR through MMEJ (alt-NHEJ)
4.82067e-05	Organic hydroxy compound biosynthetic process			0.0027408	R-HSA-72312 rRNA processing
5.83656e-05	Regulation of steroid metabolic process			0.00306866	R-HSA-211227 Activation of DNA fragmentation factor
0.000138229	Regulation of alcohol biosynthetic process			0.00306866	R-HSA-140342 Apoptosis induced DNA fragmentation
0.000138229	Cholesterol metabolic process			0.00306866	R-HSA-6790901 rRNA modification in the nucleus and cytosol
0.000158089	Secondary alcohol metabolic process			0.00338333	R-HSA-556833 Metabolism of lipids
0.000244216	Regulation of steroid biosynthetic process			0.00445863	R-HSA-2559584 Formation of Senescence-Associated Heterochromatin Foci (SAHF)
0.000249957	Sterol metabolic process			0.00617209	R-HSA-6791226 Major pathway of rRNA processing in the nucleolus and cytosol
0.000602079	Organic hydroxy compound metabolic process			0.00841089	R-HSA-110373 Resolution of AP sites via the multiple-nucleotide patch replacement pathway
0.000775558	Steroid biosynthetic process			0.00905171	R-HSA-1430728 Metabolism
0.000810922	DNA metabolic process			0.0106718	R-HSA-180786 Extension of Telomeres
0.0012365	Steroid metabolic process			0.011454	R-HSA-69190 DNA strand elongation
0.00160504	Small molecule biosynthetic process			0.0137769	R-HSA-73884 Base Excision Repair
0.00190986	Alcohol metabolic process			0.0137769	R-HSA-75105 Fatty acyl-CoA biosynthesis

## Sheet: TURQUOISE
Biological processes		KEGG pathways		Reactome pathways
Enrichment FDR	Functional Category	Enrichment FDR	Functional Category	Enrichment FDR	Functional Category
0.037541	Organic cyclic compound biosynthetic process	0.0211482	DNA replication	0.00230847	R-HSA-176974 Unwinding of DNA
0.037541	Regulation of nucleic acid-templated transcription	0.0264514	Parathyroid hormone synthesis, secretion and action	0.0177347	R-HSA-68962 Activation of the pre-replicative complex
0.037541	Chromatin organization			0.0177347	R-HSA-69190 DNA strand elongation
0.037541	Regulation of transcription, DNA-templated			0.0186803	R-HSA-176187 Activation of ATR in response to replication stress
0.037541	Regulation of transcription by RNA polymerase II			0.0188002	R-HSA-69052 Switching of origins to a post-replicative state
0.037541	Transcription by RNA polymerase II			0.0245247	R-HSA-8866427 VLDLR internalisation and degradation
0.037541	Regulation of RNA biosynthetic process			0.0342374	R-HSA-212436 Generic Transcription Pathway
0.037541	G1/S transition of mitotic cell cycle			0.0342374	R-HSA-69239 Synthesis of DNA
0.037541	Regulation of macromolecule biosynthetic process			0.0369019	R-HSA-69306 DNA Replication
0.037541	Response to activity			0.0372991	R-HSA-8964038 LDL clearance
0.037541	Heterocycle biosynthetic process			0.0393146	R-HSA-68867 Assembly of the pre-replicative complex
0.037541	Aromatic compound biosynthetic process			0.0393146	R-HSA-3247509 Chromatin modifying enzymes
0.037541	RNA biosynthetic process			0.0393146	R-HSA-4839726 Chromatin organization
0.037541	Low-density lipoprotein receptor particle metabolic process			0.0393146	R-HSA-74160 Gene expression (Transcription)
0.037541	Cell cycle G1/S phase transition			0.0393146	R-HSA-68949 Orc1 removal from chromatin
0.037541	Regulation of megakaryocyte differentiation			0.0393146	R-HSA-73857 RNA Polymerase II Transcription
0.037541	Chromosome organization			0.0393146	R-HSA-187037 Signaling by NTRK1 (TRKA)
0.037541	Histone H3-K4 methylation			0.0402205	R-HSA-69002 DNA Replication Pre-Initiation
0.0437343	DNA metabolic process			0.0402205	R-HSA-68874 M/G1 Transition
0.0437343	DNA-dependent DNA replication			0.0402205	R-HSA-69242 S Phase
