# Supplementary material for: mRNA-lncRNA Co-Expression Network Analysis Reveals the Role of lncRNAs in Immune Dysfunction during Severe SARS-CoV-2 Infection
Source: Viruses. 2021 Mar 3;13(3):402. doi: 10.3390/v13030402 (PMC7999169; doi:10.3390/v13030402)
Supplement: Supplementary file 1 [file viruses-13-00402-s001.zip › Table S3.xlsx]

## Sheet: DE_SARS_Calu3
GeneID	logFC	PValue	FDR
ENSG00000120217.14	4.4506	9.74492e-127	1.6964e-122
ENSG00000232810.4	8.50262	7.53644e-126	4.58509e-122
ENSG00000087074.8	5.51298	7.9017e-126	4.58509e-122
ENSG00000179094.16	3.86876	5.43032e-113	2.36327e-109
ENSG00000113369.9	4.0691	7.36539e-112	2.56433e-108
ENSG00000120129.6	4.30962	6.006e-111	1.74254e-107
ENSG00000107968.10	3.94123	2.97019e-108	7.38643e-105
ENSG00000010030.14	5.65492	4.54885e-108	9.89829e-105
ENSG00000182393.3	11	6.69258e-107	1.29449e-103
ENSG00000187775.16	7.56978	2.10942e-106	3.67207e-103
ENSG00000138135.6	9.57598	4.81521e-106	7.62029e-103
ENSG00000136826.15	4.52746	4.85342e-105	7.04069e-102
ENSG00000163661.4	6.05483	3.27161e-103	4.38093e-100
ENSG00000136244.12	5.34355	2.10454e-102	2.61685e-99
ENSG00000162772.17	5.85316	5.60569e-102	6.50559e-99
ENSG00000152689.18	4.20579	9.36951e-101	1.0194e-97
ENSG00000173110.8	7.82266	4.94471e-98	5.06338e-95
ENSG00000125740.14	3.73367	7.47768e-94	7.23175e-91
ENSG00000168062.10	4.53012	1.49096e-92	1.36603e-89
ENSG00000250508.1	6.14153	2.57389e-92	2.24032e-89
ENSG00000154451.14	9.68065	3.18308e-92	2.63862e-89
ENSG00000056558.11	5.29971	7.99625e-88	6.32721e-85
ENSG00000185507.20	3.17264	2.01778e-87	1.5272e-84
ENSG00000180611.7	3.05295	4.4245e-87	3.20924e-84
ENSG00000234883.5	4.72829	2.80044e-85	1.95001e-82
ENSG00000112773.16	4.40446	9.82557e-84	6.5786e-81
ENSG00000171855.7	12.9821	4.13444e-82	2.66564e-79
ENSG00000162616.9	3.12864	9.26248e-81	5.75862e-78
ENSG00000122643.20	2.78017	1.64354e-80	9.86579e-78
ENSG00000049249.8	6.22061	2.63832e-80	1.53093e-77
ENSG00000175121.11	9.68322	1.87112e-78	1.05072e-75
ENSG00000243978.8	8.41037	3.91578e-78	2.13018e-75
ENSG00000107201.10	3.06009	7.23205e-77	3.81502e-74
ENSG00000141682.11	3.25409	2.49349e-76	1.27667e-73
ENSG00000100906.10	4.74279	1.3208e-74	6.56927e-72
ENSG00000122877.16	4.42005	2.0416e-72	9.87228e-70
ENSG00000196684.12	2.59422	8.17789e-72	3.84759e-69
ENSG00000165312.6	4.35104	6.19939e-71	2.83997e-68
ENSG00000083799.17	2.94609	2.03779e-70	9.09584e-68
ENSG00000137449.15	3.11055	5.59202e-70	2.43365e-67
ENSG00000197110.8	11.4157	9.7216e-70	4.12765e-67
ENSG00000183709.7	13.3961	1.56974e-69	6.50619e-67
ENSG00000151014.6	3.91881	3.79904e-68	1.53799e-65
ENSG00000081041.9	4.68799	2.84215e-66	1.12446e-63
ENSG00000167244.20	5.5062	1.11286e-65	4.30505e-63
ENSG00000187608.9	3.02178	2.98835e-65	1.13089e-62
ENSG00000070190.13	2.5757	3.99605e-65	1.48007e-62
ENSG00000181126.13	5.1851	5.03948e-65	1.82765e-62
ENSG00000124256.15	5.81806	1.1056e-64	3.92782e-62
ENSG00000184545.11	3.4743	2.58906e-63	9.01408e-61
ENSG00000137857.17	5.89842	3.11783e-63	1.06422e-60
ENSG00000163644.15	3.14816	3.23158e-63	1.08183e-60
ENSG00000116991.10	5.44414	7.57355e-63	2.48756e-60
ENSG00000140465.14	6.51466	1.21401e-62	3.9136e-60
ENSG00000146859.6	3.59717	2.06588e-62	6.5387e-60
ENSG00000144655.15	3.29291	2.18513e-61	6.79263e-59
ENSG00000153253.17	7.42335	1.67497e-60	5.11541e-58
ENSG00000167034.10	3.97838	4.03305e-60	1.21047e-57
ENSG00000272395.7	10.0675	5.02682e-60	1.48317e-57
ENSG00000146592.17	3.93318	5.1624e-60	1.49779e-57
ENSG00000059728.11	2.874	1.32012e-59	3.76733e-57
ENSG00000163659.13	2.91848	1.66079e-59	4.66306e-57
ENSG00000125772.12	2.62974	4.64575e-59	1.2837e-56
ENSG00000169245.6	7.34179	1.58359e-58	4.30737e-56
ENSG00000108771.13	4.59343	6.52408e-58	1.74725e-55
ENSG00000177606.6	3.41604	7.34659e-58	1.93772e-55
ENSG00000284779.1	5.48124	2.8109e-57	7.3033e-55
ENSG00000134070.5	2.34345	4.28432e-57	1.09679e-54
ENSG00000171522.6	2.78992	4.40151e-57	1.11046e-54
ENSG00000125148.7	3.85768	1.24327e-55	3.09184e-53
ENSG00000130775.16	3.23022	1.96955e-55	4.829e-53
ENSG00000197329.12	2.23782	2.37294e-55	5.73724e-53
ENSG00000119698.12	4.7743	3.63186e-55	8.66075e-53
ENSG00000174804.4	2.57068	3.96218e-55	9.32076e-53
ENSG00000271503.6	7.89635	1.09052e-54	2.53117e-52
ENSG00000265972.5	2.50343	1.36084e-54	3.11704e-52
ENSG00000163874.11	3.03349	2.99781e-53	6.7774e-51
ENSG00000130813.18	2.14807	1.58336e-52	3.53373e-50
ENSG00000128016.6	3.23916	2.43952e-52	5.37559e-50
ENSG00000165949.12	3.44522	5.81074e-52	1.26442e-49
ENSG00000107864.15	2.85347	2.93823e-51	6.31466e-49
ENSG00000068079.7	2.93613	4.85429e-51	1.03053e-48
ENSG00000105675.8	8.91722	5.52232e-51	1.15822e-48
ENSG00000125845.7	3.48602	1.50252e-50	3.11378e-48
ENSG00000135625.7	4.66404	4.15547e-50	8.5104e-48
ENSG00000122641.11	3.47671	8.61489e-50	1.74382e-47
ENSG00000104312.8	2.34313	9.55708e-50	1.9123e-47
ENSG00000163565.18	3.20977	1.03656e-49	2.05051e-47
ENSG00000084636.18	3.24463	1.42385e-49	2.78499e-47
ENSG00000125848.10	2.77667	3.58856e-49	6.94108e-47
ENSG00000133401.16	3.3764	5.43408e-49	1.03952e-46
ENSG00000161405.17	3.55165	1.01558e-48	1.92165e-46
ENSG00000125089.17	2.92047	4.79399e-48	8.97352e-46
ENSG00000116106.12	3.12206	5.28476e-48	9.78693e-46
ENSG00000135114.12	4.73739	6.94851e-48	1.27326e-45
ENSG00000253616.5	3.68393	2.2006e-47	3.99043e-45
ENSG00000211891.6	7.948	6.49128e-47	1.16495e-44
ENSG00000185880.13	2.01504	1.46017e-46	2.59373e-44
ENSG00000136514.3	3.85007	1.55534e-46	2.73489e-44
ENSG00000198355.5	2.65389	2.96169e-46	5.15571e-44
ENSG00000184530.9	5.28143	6.02137e-46	1.03782e-43
ENSG00000126368.6	2.48615	6.75399e-46	1.15268e-43
ENSG00000105499.14	5.03585	7.09005e-46	1.19829e-43
ENSG00000136158.12	2.29167	7.17673e-46	1.20127e-43
ENSG00000110324.10	6.34317	8.27276e-46	1.37154e-43
ENSG00000185201.16	3.79736	9.08501e-46	1.492e-43
ENSG00000109819.9	3.32201	1.19454e-45	1.94342e-43
ENSG00000163545.8	4.09067	1.22738e-45	1.97836e-43
ENSG00000087085.15	4.53826	2.05708e-45	3.28528e-43
ENSG00000125347.14	4.00831	2.14408e-45	3.39311e-43
ENSG00000059378.12	2.71009	3.47064e-45	5.44296e-43
ENSG00000067082.15	2.53479	4.14124e-45	6.43667e-43
ENSG00000113742.13	2.15285	8.6751e-45	1.33643e-42
ENSG00000119922.10	6.11367	1.69944e-44	2.59507e-42
ENSG00000154803.13	2.07708	1.87377e-44	2.8364e-42
ENSG00000178685.14	2.79038	2.20107e-44	3.30313e-42
ENSG00000134470.21	1.99707	4.17917e-44	6.21803e-42
ENSG00000268223.5	4.40031	5.36383e-44	7.91301e-42
ENSG00000165655.17	2.13389	5.71729e-44	8.36357e-42
ENSG00000273802.2	3.72022	6.66961e-44	9.67538e-42
ENSG00000144802.11	2.54611	9.99458e-44	1.4379e-41
ENSG00000198551.10	2.12698	1.19629e-43	1.70697e-41
ENSG00000146232.16	1.98043	1.25491e-43	1.77605e-41
ENSG00000105939.13	3.96039	1.509e-43	2.11844e-41
ENSG00000163739.4	2.10035	1.69017e-43	2.35379e-41
ENSG00000127666.9	2.23286	3.54857e-43	4.90266e-41
ENSG00000100867.14	3.86039	4.98917e-43	6.8387e-41
ENSG00000170581.14	2.73834	1.03427e-42	1.4066e-40
ENSG00000168394.11	3.36232	1.07768e-42	1.45428e-40
ENSG00000164949.8	2.74848	1.27755e-42	1.71074e-40
ENSG00000138670.17	2.29883	2.06023e-42	2.73774e-40
ENSG00000096968.13	3.21513	2.5329e-42	3.34036e-40
ENSG00000173114.13	9.66184	3.32474e-42	4.35166e-40
ENSG00000163734.4	2.90319	3.39174e-42	4.40623e-40
ENSG00000241106.8	4.38505	4.81178e-42	6.2047e-40
ENSG00000134363.12	2.00575	8.92196e-42	1.14201e-39
ENSG00000282988.2	3.38131	9.33785e-42	1.18652e-39
ENSG00000117009.12	5.14342	1.09709e-41	1.38393e-39
ENSG00000169248.12	6.99579	3.14855e-41	3.94316e-39
ENSG00000148339.12	2.00799	3.612e-41	4.49127e-39
ENSG00000140853.15	5.15616	5.38491e-41	6.64827e-39
ENSG00000138646.9	4.74316	6.12141e-41	7.50433e-39
ENSG00000118503.15	5.41428	1.61807e-40	1.96975e-38
ENSG00000047346.12	2.03329	4.91594e-40	5.94283e-38
ENSG00000132256.18	1.92857	4.74369e-39	5.69505e-37
ENSG00000073756.12	2.25683	1.03219e-38	1.23071e-36
ENSG00000156232.7	1.96789	1.10296e-38	1.30615e-36
ENSG00000225101.6	5.71084	1.36587e-38	1.60656e-36
ENSG00000169429.11	2.18329	1.59347e-38	1.86168e-36
ENSG00000123609.10	1.774	1.67132e-38	1.93963e-36
ENSG00000166341.8	5.99313	2.04052e-38	2.35241e-36
ENSG00000152778.9	3.16923	3.16379e-38	3.62337e-36
ENSG00000133106.14	4.21274	6.01322e-38	6.84171e-36
ENSG00000132510.10	2.27164	8.4364e-38	9.53642e-36
ENSG00000204248.10	4.00539	9.35864e-38	1.05107e-35
ENSG00000205189.12	2.28105	9.55303e-38	1.06602e-35
ENSG00000204642.14	2.80633	2.00554e-37	2.22372e-35
ENSG00000105327.17	4.173	2.07249e-37	2.28341e-35
ENSG00000123240.17	2.28381	2.31678e-37	2.53651e-35
ENSG00000227507.2	2.88378	3.52469e-37	3.83487e-35
ENSG00000172183.15	3.61545	4.22172e-37	4.5647e-35
ENSG00000171992.13	2.52634	5.50567e-37	5.91622e-35
ENSG00000178607.16	2.14583	5.94024e-37	6.34403e-35
ENSG00000131797.12	2.06127	6.1153e-37	6.49116e-35
ENSG00000079215.14	3.63961	1.57496e-36	1.66163e-34
ENSG00000276403.1	6.48528	2.25066e-36	2.36021e-34
ENSG00000138166.6	1.73148	3.35961e-36	3.50204e-34
ENSG00000132003.9	2.01182	3.43322e-36	3.55747e-34
ENSG00000142089.16	2.5466	4.66731e-36	4.8076e-34
ENSG00000147050.14	2.16024	5.62107e-36	5.75598e-34
ENSG00000184979.9	4.31663	6.47001e-36	6.58655e-34
ENSG00000136297.14	8.29053	7.72276e-36	7.81615e-34
ENSG00000170345.10	3.98124	8.38562e-36	8.43797e-34
ENSG00000108342.12	6.61874	1.51318e-35	1.51388e-33
ENSG00000115009.13	3.73391	2.08944e-35	2.07846e-33
ENSG00000137198.9	3.3002	2.39153e-35	2.36544e-33
ENSG00000110680.12	5.57806	2.668e-35	2.62399e-33
ENSG00000130303.13	4.89143	2.81712e-35	2.75508e-33
ENSG00000006210.7	4.03864	5.301e-35	5.15529e-33
ENSG00000008517.16	2.63262	6.0959e-35	5.89541e-33
ENSG00000137502.10	2.47697	6.33213e-35	6.09004e-33
ENSG00000165029.16	3.40468	8.5888e-35	8.21505e-33
ENSG00000156587.16	2.87213	9.09548e-35	8.65214e-33
ENSG00000065491.8	1.83386	9.50408e-35	8.99168e-33
ENSG00000102921.8	1.97113	1.05416e-34	9.91932e-33
ENSG00000026103.22	2.8767	1.74553e-34	1.63367e-32
ENSG00000198342.10	3.4703	2.10944e-34	1.96369e-32
ENSG00000240065.8	2.73833	4.49026e-34	4.15779e-32
ENSG00000170542.6	1.71487	1.57312e-33	1.44893e-31
ENSG00000285441.1	2.08046	1.70371e-33	1.56096e-31
ENSG00000206337.10	3.34192	1.90016e-33	1.73183e-31
ENSG00000101298.15	3.35998	1.95798e-33	1.77524e-31
ENSG00000112096.18	2.26448	3.08527e-33	2.78282e-31
ENSG00000185885.16	3.99873	3.19894e-33	2.87047e-31
ENSG00000005108.16	3.06483	5.14916e-33	4.59675e-31
ENSG00000132109.10	1.79602	7.38304e-33	6.55734e-31
ENSG00000267520.2	3.08117	9.00757e-33	7.95238e-31
ENSG00000204622.11	2.73547	9.0451e-33	7.95238e-31
ENSG00000063438.17	4.41448	1.67398e-32	1.46435e-30
ENSG00000007908.16	7.97227	2.54901e-32	2.21865e-30
ENSG00000234465.11	4.33412	2.92383e-32	2.53224e-30
ENSG00000235947.1	3.21617	3.72898e-32	3.21357e-30
ENSG00000169155.10	2.03079	4.70867e-32	4.03786e-30
ENSG00000152137.6	4.1231	5.0121e-32	4.277e-30
ENSG00000134321.12	5.45873	1.45208e-31	1.23307e-29
ENSG00000002549.12	1.92041	1.62318e-31	1.37167e-29
ENSG00000136147.18	1.99673	2.83741e-31	2.38617e-29
ENSG00000172602.11	2.79591	4.50677e-31	3.77182e-29
ENSG00000187889.13	6.83912	5.3615e-31	4.46569e-29
ENSG00000129566.13	1.81789	7.401e-31	6.13508e-29
ENSG00000105287.12	2.03937	8.78632e-31	7.24893e-29
ENSG00000151929.9	1.80276	9.89628e-31	8.12615e-29
ENSG00000140093.10	6.80443	1.20491e-30	9.84741e-29
ENSG00000134326.11	5.01149	1.3401e-30	1.09012e-28
ENSG00000203814.6	3.95366	1.44481e-30	1.16983e-28
ENSG00000059758.8	1.72595	1.63595e-30	1.31845e-28
ENSG00000158615.9	1.76272	2.10837e-30	1.69136e-28
ENSG00000120616.15	2.01174	3.18769e-30	2.54548e-28
ENSG00000013374.16	1.53889	4.00066e-30	3.18007e-28
ENSG00000143507.18	1.99872	4.34635e-30	3.43914e-28
ENSG00000114127.10	2.56456	5.61182e-30	4.42039e-28
ENSG00000140464.19	2.29439	5.73197e-30	4.49469e-28
ENSG00000188596.11	3.83852	6.62675e-30	5.17302e-28
ENSG00000185338.5	3.44987	7.71351e-30	5.9945e-28
ENSG00000064932.16	1.80677	8.16861e-30	6.31996e-28
ENSG00000060491.16	1.52851	1.03736e-29	7.99041e-28
ENSG00000077522.13	6.99834	1.42556e-29	1.09322e-27
ENSG00000196116.8	2.05349	1.85635e-29	1.41734e-27
ENSG00000176597.12	1.57442	3.16525e-29	2.40614e-27
ENSG00000081479.14	4.62101	3.98222e-29	3.01402e-27
ENSG00000143067.5	2.16705	4.64858e-29	3.50314e-27
ENSG00000163660.11	1.78791	4.77294e-29	3.58135e-27
ENSG00000204264.10	1.77725	5.06965e-29	3.78766e-27
ENSG00000140403.12	2.19276	7.44747e-29	5.54041e-27
ENSG00000196428.12	2.43101	1.03249e-28	7.64833e-27
ENSG00000179388.9	3.93049	1.16774e-28	8.61355e-27
ENSG00000157557.12	1.72144	1.32268e-28	9.7153e-27
ENSG00000197647.11	2.45028	1.6706e-28	1.22193e-26
ENSG00000112343.11	1.76861	1.85377e-28	1.35022e-26
ENSG00000144893.12	2.45773	2.16243e-28	1.56848e-26
ENSG00000173918.15	2.71426	3.36692e-28	2.43201e-26
ENSG00000196639.6	1.79693	4.22391e-28	3.03842e-26
ENSG00000119778.15	1.78369	4.6859e-28	3.35688e-26
ENSG00000149599.15	4.94879	5.23222e-28	3.73289e-26
ENSG00000130513.6	2.40291	6.36654e-28	4.52362e-26
ENSG00000166016.6	1.83452	6.48714e-28	4.59057e-26
ENSG00000140450.9	1.99394	6.93299e-28	4.88622e-26
ENSG00000077150.19	2.21573	7.55126e-28	5.3005e-26
ENSG00000111011.18	1.49202	7.66968e-28	5.362e-26
ENSG00000173575.21	1.96495	1.05028e-27	7.31329e-26
ENSG00000164651.16	7.84788	1.1133e-27	7.72123e-26
ENSG00000253522.6	3.57208	1.89342e-27	1.30796e-25
ENSG00000154914.17	1.94541	2.42098e-27	1.66579e-25
ENSG00000223722.3	2.5069	2.7596e-27	1.8913e-25
ENSG00000067066.17	1.86499	3.74269e-27	2.55501e-25
ENSG00000180616.9	2.99367	5.51387e-27	3.74943e-25
ENSG00000172818.10	1.65985	5.68953e-27	3.85383e-25
ENSG00000117226.12	1.60243	8.22334e-27	5.54852e-25
ENSG00000127311.9	2.08416	8.27799e-27	5.56383e-25
ENSG00000089060.11	1.5645	8.90881e-27	5.96479e-25
ENSG00000112182.15	3.0476	1.01716e-26	6.78415e-25
ENSG00000213492.2	2.30421	1.09692e-26	7.28825e-25
ENSG00000256128.5	3.44855	1.32045e-26	8.7401e-25
ENSG00000075213.11	1.54236	1.60711e-26	1.05972e-24
ENSG00000119508.18	5.4445	1.63515e-26	1.07393e-24
ENSG00000187479.7	5.21245	1.641e-26	1.07393e-24
ENSG00000090530.10	2.28189	1.70909e-26	1.1143e-24
ENSG00000128284.19	4.04114	1.97188e-26	1.28084e-24
ENSG00000166750.10	2.64662	2.33947e-26	1.51396e-24
ENSG00000188215.10	1.73759	2.8159e-26	1.8092e-24
ENSG00000106415.13	2.18537	2.81648e-26	1.8092e-24
ENSG00000163877.11	1.5662	2.93144e-26	1.87612e-24
ENSG00000123636.18	2.02051	3.24037e-26	2.06624e-24
ENSG00000089127.13	3.10148	3.72969e-26	2.36958e-24
ENSG00000180914.10	2.65757	4.53186e-26	2.86875e-24
ENSG00000166833.21	2.55221	5.81473e-26	3.66749e-24
ENSG00000117228.10	3.901	6.15773e-26	3.86981e-24
ENSG00000266074.8	4.96453	6.32131e-26	3.95832e-24
ENSG00000164463.12	1.99974	6.92083e-26	4.3182e-24
ENSG00000138755.5	6.72495	8.11065e-26	5.04251e-24
ENSG00000102524.11	3.95409	9.40737e-26	5.82788e-24
ENSG00000131018.23	2.67921	1.6404e-25	1.01263e-23
ENSG00000225492.6	5.64727	1.83035e-25	1.12589e-23
ENSG00000124496.12	2.92141	1.86293e-25	1.1419e-23
ENSG00000155287.11	1.66692	1.892e-25	1.15565e-23
ENSG00000171988.19	1.89	1.97688e-25	1.20327e-23
ENSG00000010818.10	2.73755	2.33915e-25	1.41881e-23
ENSG00000172936.14	1.35672	2.39298e-25	1.44642e-23
ENSG00000114019.14	1.94461	2.42913e-25	1.4632e-23
ENSG00000234745.11	1.95171	2.74262e-25	1.64633e-23
ENSG00000177842.12	1.88484	3.29425e-25	1.97066e-23
ENSG00000117707.15	6.96741	3.66185e-25	2.18306e-23
ENSG00000168961.17	3.03075	3.7719e-25	2.241e-23
ENSG00000113240.13	1.66984	4.1299e-25	2.44535e-23
ENSG00000146278.10	1.93872	4.22072e-25	2.49065e-23
ENSG00000164400.6	4.70997	4.31708e-25	2.53891e-23
ENSG00000148926.10	2.42334	5.55974e-25	3.25245e-23
ENSG00000020577.13	1.94402	5.56772e-25	3.25245e-23
ENSG00000246130.1	6.70412	5.70109e-25	3.31921e-23
ENSG00000167378.8	1.72192	6.1791e-25	3.58553e-23
ENSG00000069869.16	2.4631	6.86968e-25	3.973e-23
ENSG00000151883.18	1.45639	7.21891e-25	4.16115e-23
ENSG00000277402.1	2.71959	9.26891e-25	5.32519e-23
ENSG00000171940.13	1.86531	1.01416e-24	5.80739e-23
ENSG00000243710.7	3.36943	1.42344e-24	8.12436e-23
ENSG00000167207.13	4.35573	1.45859e-24	8.29776e-23
ENSG00000204267.14	2.00619	1.56354e-24	8.86585e-23
ENSG00000185745.10	4.39991	1.58063e-24	8.93362e-23
ENSG00000250264.1	1.96217	1.82214e-24	1.02653e-22
ENSG00000197409.7	3.40675	2.21411e-24	1.24333e-22
ENSG00000276966.2	3.00478	2.46488e-24	1.3797e-22
ENSG00000204388.7	1.57735	2.63091e-24	1.46791e-22
ENSG00000276980.1	4.25793	2.70531e-24	1.5046e-22
ENSG00000141574.7	4.11203	2.7505e-24	1.52486e-22
ENSG00000172575.12	2.6826	3.1044e-24	1.71075e-22
ENSG00000086544.3	1.65828	3.10545e-24	1.71075e-22
ENSG00000116514.16	1.56248	3.39214e-24	1.86279e-22
ENSG00000102531.16	1.47453	4.31737e-24	2.36342e-22
ENSG00000188994.13	2.31764	4.53726e-24	2.46886e-22
ENSG00000088882.8	6.66901	4.53834e-24	2.46886e-22
ENSG00000150907.8	2.04493	6.23715e-24	3.38244e-22
ENSG00000062194.16	1.45796	6.60927e-24	3.57311e-22
ENSG00000158406.4	2.82407	8.35072e-24	4.5006e-22
ENSG00000157540.21	1.68172	8.40964e-24	4.51837e-22
ENSG00000173334.4	1.69945	8.96371e-24	4.80124e-22
ENSG00000137965.11	2.58963	1.06168e-23	5.66924e-22
ENSG00000198670.11	7.78101	1.21469e-23	6.46648e-22
ENSG00000182578.13	4.95851	1.35974e-23	7.21655e-22
ENSG00000113196.3	7.03312	1.39689e-23	7.39121e-22
ENSG00000106546.14	1.85775	1.53494e-23	8.09704e-22
ENSG00000184588.18	3.8673	1.74347e-23	9.16928e-22
ENSG00000159873.10	1.85418	1.74988e-23	9.17529e-22
ENSG00000141068.14	3.15681	1.76045e-23	9.20299e-22
ENSG00000140297.13	2.00368	1.79426e-23	9.35164e-22
ENSG00000217275.2	5.53609	1.80544e-23	9.3818e-22
ENSG00000197044.11	2.04423	2.00957e-23	1.04115e-21
ENSG00000185022.12	1.72497	2.14359e-23	1.10729e-21
ENSG00000120889.13	1.42719	2.18754e-23	1.12665e-21
ENSG00000164236.12	3.13867	2.24128e-23	1.15092e-21
ENSG00000132274.16	5.75341	2.25096e-23	1.15249e-21
ENSG00000069399.15	3.0256	2.2978e-23	1.17303e-21
ENSG00000185404.16	1.70293	2.41167e-23	1.22756e-21
ENSG00000013441.16	1.44537	2.54658e-23	1.29245e-21
ENSG00000169252.5	1.62971	2.94639e-23	1.49101e-21
ENSG00000159388.6	2.03136	3.56737e-23	1.80002e-21
ENSG00000025708.14	2.10567	3.94908e-23	1.98687e-21
ENSG00000138829.12	3.10249	4.32107e-23	2.16776e-21
ENSG00000122644.13	1.396	5.46889e-23	2.7357e-21
ENSG00000277224.2	3.67265	5.68992e-23	2.83811e-21
ENSG00000204256.13	1.39924	6.07422e-23	3.02114e-21
ENSG00000168016.14	4.75638	6.2177e-23	3.0837e-21
ENSG00000114529.12	1.53162	6.48999e-23	3.20959e-21
ENSG00000251136.8	1.97912	7.01103e-23	3.45745e-21
ENSG00000149289.11	2.55635	7.82461e-23	3.84716e-21
ENSG00000153993.13	2.81458	7.84547e-23	3.84716e-21
ENSG00000261324.2	2.35877	8.89029e-23	4.34725e-21
ENSG00000154265.16	2.41518	9.03901e-23	4.40759e-21
ENSG00000121858.11	2.94775	9.36997e-23	4.55621e-21
ENSG00000196890.4	3.2002	1.19345e-22	5.78705e-21
ENSG00000153721.19	2.61947	1.2055e-22	5.82925e-21
ENSG00000125945.15	1.92847	1.22347e-22	5.89978e-21
ENSG00000011422.12	2.16156	1.32481e-22	6.37078e-21
ENSG00000164867.11	3.89839	1.40977e-22	6.76068e-21
ENSG00000104856.14	2.97552	1.44527e-22	6.9119e-21
ENSG00000185950.9	2.12927	1.71775e-22	8.19248e-21
ENSG00000111266.8	2.07519	2.30202e-22	1.09491e-20
ENSG00000124201.15	3.15213	2.67265e-22	1.26772e-20
ENSG00000102081.14	1.56937	2.77572e-22	1.31304e-20
ENSG00000230795.3	3.66779	2.79192e-22	1.31712e-20
ENSG00000164442.10	2.50976	3.39311e-22	1.59641e-20
ENSG00000054267.22	1.69835	3.46037e-22	1.62367e-20
ENSG00000189325.7	6.55792	3.69208e-22	1.72773e-20
ENSG00000100330.15	1.40575	5.23994e-22	2.44549e-20
ENSG00000171606.18	1.44872	5.48625e-22	2.5536e-20
ENSG00000272734.1	3.02375	5.99905e-22	2.78484e-20
ENSG00000122729.19	-1.94262	6.66511e-22	3.0858e-20
ENSG00000150347.16	1.7297	6.83904e-22	3.15793e-20
ENSG00000159200.18	1.75663	6.95253e-22	3.20184e-20
ENSG00000166046.11	2.11208	7.09785e-22	3.26014e-20
ENSG00000178750.3	2.11109	7.8535e-22	3.59773e-20
ENSG00000072786.13	1.47217	9.60572e-22	4.38888e-20
ENSG00000115008.5	4.31715	1.10512e-21	5.0361e-20
ENSG00000205488.9	6.6164	1.11233e-21	5.05573e-20
ENSG00000110497.14	1.89639	1.20566e-21	5.46567e-20
ENSG00000168564.6	1.31271	1.22866e-21	5.55545e-20
ENSG00000266728.5	3.01879	1.30138e-21	5.86902e-20
ENSG00000126822.17	1.63257	1.32655e-21	5.96707e-20
ENSG00000124549.14	2.00163	1.69921e-21	7.62368e-20
ENSG00000178229.8	1.99911	1.73307e-21	7.75561e-20
ENSG00000274290.2	2.40514	1.94992e-21	8.70364e-20
ENSG00000119917.14	5.61313	2.02399e-21	9.01116e-20
ENSG00000141644.17	1.26596	2.06515e-21	9.17094e-20
ENSG00000143514.17	1.72849	2.30727e-21	1.02201e-19
ENSG00000259976.3	2.4294	2.34825e-21	1.03752e-19
ENSG00000056291.17	3.0927	2.38395e-21	1.05063e-19
ENSG00000143322.20	2.17555	2.46547e-21	1.08381e-19
ENSG00000130766.5	1.73891	2.59599e-21	1.13831e-19
ENSG00000144596.13	6.19252	2.74173e-21	1.1992e-19
ENSG00000171246.6	4.56327	2.84456e-21	1.24105e-19
ENSG00000104490.18	4.51177	3.02387e-21	1.31599e-19
ENSG00000120341.18	2.55223	3.12381e-21	1.35609e-19
ENSG00000198026.8	1.49398	3.5978e-21	1.55797e-19
ENSG00000213928.8	1.88919	4.13146e-21	1.78462e-19
ENSG00000155918.7	4.24998	4.52891e-21	1.95147e-19
ENSG00000075426.12	1.64332	5.04342e-21	2.1678e-19
ENSG00000137200.13	1.38951	5.38051e-21	2.30699e-19
ENSG00000140105.18	1.85758	5.70526e-21	2.44022e-19
ENSG00000026950.17	1.95856	5.91255e-21	2.52269e-19
ENSG00000185101.13	1.71203	5.98979e-21	2.5494e-19
ENSG00000079385.22	1.9636	6.1774e-21	2.62283e-19
ENSG00000261227.2	7.48755	6.21614e-21	2.62938e-19
ENSG00000248596.7	5.24714	6.22302e-21	2.62938e-19
ENSG00000204261.8	2.50132	6.29046e-21	2.65144e-19
ENSG00000164603.12	1.45882	6.43442e-21	2.70556e-19
ENSG00000161031.13	5.74344	7.19048e-21	3.01619e-19
ENSG00000028137.19	3.00349	8.24048e-21	3.44832e-19
ENSG00000110446.11	5.3976	8.58131e-21	3.58234e-19
ENSG00000130589.16	3.7707	8.61615e-21	3.58828e-19
ENSG00000148516.21	1.8312	8.82316e-21	3.66572e-19
ENSG00000126561.16	2.31858	9.56441e-21	3.96422e-19
ENSG00000155090.15	1.41246	9.92815e-21	4.10521e-19
ENSG00000162344.4	5.53163	1.065e-20	4.39325e-19
ENSG00000100336.17	3.85087	1.34514e-20	5.53576e-19
ENSG00000264187.1	1.98634	1.44945e-20	5.95095e-19
ENSG00000117461.15	1.5067	1.52378e-20	6.24142e-19
ENSG00000177409.12	4.04978	1.72859e-20	7.06367e-19
ENSG00000138035.15	2.062	1.91012e-20	7.78719e-19
ENSG00000060140.9	1.80933	2.32664e-20	9.46313e-19
ENSG00000003756.16	1.32277	2.85174e-20	1.15718e-18
ENSG00000007944.15	1.55649	2.9431e-20	1.19148e-18
ENSG00000197857.13	1.94505	3.0385e-20	1.22725e-18
ENSG00000162924.14	3.40566	3.86867e-20	1.55893e-18
ENSG00000155313.15	1.58001	4.64434e-20	1.86718e-18
ENSG00000115267.7	4.02663	4.89654e-20	1.96403e-18
ENSG00000101347.9	2.97453	5.09725e-20	2.03984e-18
ENSG00000105559.12	2.62118	5.7168e-20	2.28125e-18
ENSG00000139192.12	1.69286	5.72671e-20	2.28125e-18
ENSG00000151651.16	1.54933	6.34518e-20	2.52185e-18
ENSG00000177989.13	2.33667	6.36634e-20	2.52449e-18
ENSG00000197587.10	-2.78416	6.41074e-20	2.53632e-18
ENSG00000116285.13	1.24106	7.56766e-20	2.98725e-18
ENSG00000229474.6	3.42524	7.64567e-20	3.01122e-18
ENSG00000217128.12	1.9605	9.74718e-20	3.83022e-18
ENSG00000167604.14	1.691	1.13178e-19	4.43739e-18
ENSG00000142867.13	1.37993	1.24173e-19	4.85753e-18
ENSG00000168386.18	2.55157	1.40065e-19	5.46695e-18
ENSG00000162783.10	1.48755	1.46445e-19	5.70316e-18
ENSG00000069020.18	2.17038	1.87218e-19	7.27475e-18
ENSG00000234127.9	1.34649	2.22337e-19	8.62012e-18
ENSG00000111912.20	2.79739	2.60117e-19	1.00625e-17
ENSG00000166225.8	1.56314	2.85516e-19	1.10206e-17
ENSG00000221963.6	3.91335	2.96601e-19	1.14231e-17
ENSG00000155363.18	1.391	2.97814e-19	1.14445e-17
ENSG00000131203.13	5.47963	3.06758e-19	1.17622e-17
ENSG00000120709.11	1.30044	3.13867e-19	1.20083e-17
ENSG00000164327.13	1.98434	3.19774e-19	1.22075e-17
ENSG00000137193.14	1.61383	3.68311e-19	1.40297e-17
ENSG00000111801.16	2.03005	3.94855e-19	1.5008e-17
ENSG00000006459.11	1.7724	4.00421e-19	1.51863e-17
ENSG00000279765.3	1.43015	4.35683e-19	1.64878e-17
ENSG00000095951.17	2.14571	5.51907e-19	2.08408e-17
ENSG00000181381.13	3.46316	6.30321e-19	2.37503e-17
ENSG00000162654.9	5.28297	6.78034e-19	2.54929e-17
ENSG00000236699.9	1.74313	6.88719e-19	2.58388e-17
ENSG00000114638.8	-1.34704	8.39651e-19	3.14336e-17
ENSG00000156427.8	4.35398	1.02827e-18	3.84123e-17
ENSG00000183486.13	5.26054	1.11528e-18	4.15733e-17
ENSG00000174738.13	2.10206	1.15283e-18	4.28814e-17
ENSG00000145911.6	1.47934	1.18933e-18	4.41447e-17
ENSG00000124508.16	1.39593	1.22545e-18	4.53884e-17
ENSG00000137752.24	3.47616	1.3319e-18	4.92264e-17
ENSG00000254154.8	2.09238	1.38933e-18	5.12406e-17
ENSG00000138640.15	1.23663	1.4584e-18	5.36739e-17
ENSG00000104447.12	1.73727	1.63777e-18	6.01482e-17
ENSG00000169122.11	2.06233	1.69655e-18	6.21759e-17
ENSG00000178764.8	1.72496	1.83378e-18	6.70639e-17
ENSG00000172071.12	1.78907	1.85464e-18	6.76848e-17
ENSG00000236287.8	1.14746	1.91824e-18	6.98592e-17
ENSG00000005483.20	1.91661	1.95143e-18	7.09197e-17
ENSG00000205413.8	2.749	1.98976e-18	7.2162e-17
ENSG00000132326.12	1.92583	2.04645e-18	7.40635e-17
ENSG00000165997.5	1.60333	2.11988e-18	7.65621e-17
ENSG00000214289.2	1.96484	2.12713e-18	7.66648e-17
ENSG00000164794.9	2.39482	2.1542e-18	7.748e-17
ENSG00000223403.4	5.3693	2.24048e-18	8.04172e-17
ENSG00000164548.11	1.19736	2.27782e-18	8.15892e-17
ENSG00000182326.15	2.64669	2.28632e-18	8.17252e-17
ENSG00000008311.15	1.3586	2.54794e-18	9.08905e-17
ENSG00000143398.20	1.16175	2.56378e-18	9.12685e-17
ENSG00000135148.12	1.35463	2.77683e-18	9.86513e-17
ENSG00000230715.3	2.94875	2.89858e-18	1.02767e-16
ENSG00000120370.12	1.35269	3.34642e-18	1.18403e-16
ENSG00000156875.14	1.21486	3.3987e-18	1.20009e-16
ENSG00000197063.11	1.1698	3.4175e-18	1.20429e-16
ENSG00000187510.9	3.3414	3.53458e-18	1.24303e-16
ENSG00000285106.1	2.27245	4.0439e-18	1.41928e-16
ENSG00000181634.8	2.03273	4.10712e-18	1.43856e-16
ENSG00000172216.5	1.34233	4.18076e-18	1.46142e-16
ENSG00000107854.6	1.42775	4.75117e-18	1.65748e-16
ENSG00000113916.18	1.59057	4.99198e-18	1.73801e-16
ENSG00000148154.10	1.20416	5.10549e-18	1.77398e-16
ENSG00000134339.8	2.55555	5.12894e-18	1.77858e-16
ENSG00000130449.6	1.32445	5.33132e-18	1.84508e-16
ENSG00000129048.6	3.48271	5.51201e-18	1.90383e-16
ENSG00000184678.10	2.10649	5.89102e-18	2.03071e-16
ENSG00000181722.16	2.66234	5.91365e-18	2.03448e-16
ENSG00000146872.17	1.50604	6.16684e-18	2.1174e-16
ENSG00000168769.13	1.95012	6.32814e-18	2.16851e-16
ENSG00000179833.4	2.19283	7.26749e-18	2.48551e-16
ENSG00000184205.14	1.41704	7.57506e-18	2.58562e-16
ENSG00000174032.17	1.2327	8.81038e-18	3.00139e-16
ENSG00000263528.8	1.59192	9.1411e-18	3.10797e-16
ENSG00000124224.17	1.35394	1.00742e-17	3.41855e-16
ENSG00000118689.15	1.32397	1.01636e-17	3.44218e-16
ENSG00000204632.11	1.54085	1.02049e-17	3.44946e-16
ENSG00000105835.12	1.2459	1.05274e-17	3.55156e-16
ENSG00000124171.9	1.95992	1.36111e-17	4.583e-16
ENSG00000114933.16	1.96331	1.52471e-17	5.12395e-16
ENSG00000273777.4	5.93109	1.56076e-17	5.23502e-16
ENSG00000141448.9	1.3527	1.5788e-17	5.28534e-16
ENSG00000118707.10	1.22626	1.89873e-17	6.34415e-16
ENSG00000233930.3	2.49576	1.95024e-17	6.5038e-16
ENSG00000175745.13	1.12091	2.0682e-17	6.884e-16
ENSG00000120071.14	1.56123	2.21314e-17	7.35234e-16
ENSG00000157450.15	1.29981	2.2629e-17	7.50333e-16
ENSG00000214944.9	1.38022	2.4702e-17	8.17514e-16
ENSG00000107485.17	2.26782	2.51103e-17	8.29449e-16
ENSG00000261402.1	6.05828	2.52617e-17	8.32872e-16
ENSG00000161011.20	1.17822	2.96367e-17	9.75267e-16
ENSG00000226380.9	2.35937	3.09149e-17	1.01541e-15
ENSG00000268510.1	5.17351	3.62911e-17	1.18975e-15
ENSG00000185215.9	3.10641	3.69811e-17	1.21009e-15
ENSG00000179046.8	4.32006	3.81454e-17	1.24585e-15
ENSG00000197408.10	1.2333	3.83221e-17	1.24927e-15
ENSG00000162692.12	4.52474	3.99031e-17	1.29838e-15
ENSG00000239920.2	1.85811	4.33517e-17	1.40796e-15
ENSG00000115963.13	1.2613	5.08933e-17	1.64981e-15
ENSG00000117036.12	1.57126	5.69805e-17	1.84371e-15
ENSG00000030419.16	1.78693	5.83984e-17	1.88609e-15
ENSG00000161638.11	1.3864	5.97248e-17	1.92535e-15
ENSG00000130487.8	4.92894	6.29766e-17	2.02642e-15
ENSG00000107554.17	1.23545	6.86261e-17	2.20414e-15
ENSG00000135363.12	3.57748	7.25904e-17	2.32717e-15
ENSG00000079335.20	1.86009	7.31746e-17	2.34159e-15
ENSG00000103089.9	1.19529	7.83613e-17	2.50296e-15
ENSG00000233822.4	2.02421	7.955e-17	2.53627e-15
ENSG00000125384.7	4.31035	9.95262e-17	3.16737e-15
ENSG00000196387.9	1.26834	1.33577e-16	4.24328e-15
ENSG00000089818.18	1.13212	1.36425e-16	4.32583e-15
ENSG00000082258.13	1.38766	1.38071e-16	4.37007e-15
ENSG00000081087.15	1.19606	1.48634e-16	4.69585e-15
ENSG00000078018.19	1.53947	1.49342e-16	4.70669e-15
ENSG00000119042.17	1.67066	1.49517e-16	4.70669e-15
ENSG00000134827.8	-1.25358	1.77557e-16	5.57926e-15
ENSG00000196911.10	1.26938	1.80774e-16	5.67012e-15
ENSG00000100226.16	1.42995	1.86779e-16	5.84794e-15
ENSG00000158470.5	1.41377	1.92381e-16	6.01252e-15
ENSG00000164430.16	1.3995	1.93013e-16	6.02144e-15
ENSG00000165449.11	3.94935	1.98027e-16	6.16682e-15
ENSG00000162840.4	3.48304	2.02411e-16	6.29209e-15
ENSG00000135899.17	2.62118	2.11432e-16	6.56078e-15
ENSG00000130803.15	1.43466	2.17984e-16	6.75206e-15
ENSG00000198203.10	2.93905	2.29403e-16	7.09314e-15
ENSG00000105339.10	1.21166	2.3774e-16	7.33791e-15
ENSG00000135604.9	4.0011	2.5093e-16	7.73131e-15
ENSG00000100918.13	2.21674	2.60033e-16	7.99762e-15
ENSG00000106829.18	1.86164	2.65665e-16	8.15642e-15
ENSG00000108691.9	4.3754	2.66215e-16	8.15894e-15
ENSG00000184014.8	1.17576	2.72125e-16	8.3254e-15
ENSG00000169951.9	1.41853	3.13483e-16	9.57388e-15
ENSG00000165030.4	1.67164	3.30616e-16	1.00794e-14
ENSG00000198718.13	1.73947	4.04068e-16	1.22972e-14
ENSG00000167723.14	3.87695	4.35485e-16	1.32302e-14
ENSG00000128298.17	2.08231	4.43694e-16	1.34561e-14
ENSG00000114315.4	1.22969	4.52791e-16	1.37082e-14
ENSG00000165891.16	1.162	4.56371e-16	1.37926e-14
ENSG00000142961.14	1.46798	4.7991e-16	1.44788e-14
ENSG00000184371.14	3.94678	4.88101e-16	1.47005e-14
ENSG00000168398.6	4.56922	5.11355e-16	1.53742e-14
ENSG00000135250.17	1.09664	5.29672e-16	1.58734e-14
ENSG00000249898.7	4.09011	5.29782e-16	1.58734e-14
ENSG00000104497.14	1.53044	5.43559e-16	1.62582e-14
ENSG00000011566.15	1.24227	5.49639e-16	1.64118e-14
ENSG00000042062.12	2.45634	5.66971e-16	1.69004e-14
ENSG00000147003.7	1.46565	5.77722e-16	1.71914e-14
ENSG00000104313.19	2.57338	6.16682e-16	1.83194e-14
ENSG00000127080.10	1.34066	6.63959e-16	1.96903e-14
ENSG00000270240.2	4.16198	6.66443e-16	1.97303e-14
ENSG00000198399.14	1.74315	6.74465e-16	1.99339e-14
ENSG00000165195.15	1.08481	8.23115e-16	2.42861e-14
ENSG00000165806.19	1.16915	8.3626e-16	2.46322e-14
ENSG00000278139.1	1.62995	8.87547e-16	2.60987e-14
ENSG00000168060.16	6.88676	9.28053e-16	2.72438e-14
ENSG00000272666.1	3.23853	9.44132e-16	2.76691e-14
ENSG00000166532.16	1.19356	9.53192e-16	2.78877e-14
ENSG00000163121.10	2.57143	1.08117e-15	3.15572e-14
ENSG00000135842.17	2.33905	1.08224e-15	3.15572e-14
ENSG00000104951.16	2.37441	1.09356e-15	3.18341e-14
ENSG00000174521.7	4.67542	1.16951e-15	3.3988e-14
ENSG00000225964.5	5.14349	1.19056e-15	3.45422e-14
ENSG00000113594.10	1.8554	1.23043e-15	3.56395e-14
ENSG00000108932.12	5.59801	1.27159e-15	3.67704e-14
ENSG00000120738.8	2.95043	1.44435e-15	4.16969e-14
ENSG00000154781.16	1.17083	1.63423e-15	4.71006e-14
ENSG00000196866.2	3.02272	1.68596e-15	4.85111e-14
ENSG00000133321.11	2.09548	2.19807e-15	6.31418e-14
ENSG00000064300.9	4.35863	2.30522e-15	6.61108e-14
ENSG00000173821.19	3.09764	2.47159e-15	7.07656e-14
ENSG00000145016.16	1.71745	2.54466e-15	7.27381e-14
ENSG00000119669.5	1.22502	2.58508e-15	7.37721e-14
ENSG00000168404.13	1.22968	2.6036e-15	7.41791e-14
ENSG00000126709.15	2.13148	2.80107e-15	7.96749e-14
ENSG00000169562.10	-1.40056	2.97975e-15	8.46192e-14
ENSG00000155158.20	1.77405	3.01159e-15	8.53841e-14
ENSG00000198382.9	1.10011	3.35684e-15	9.50178e-14
ENSG00000110851.12	1.29428	3.3709e-15	9.52608e-14
ENSG00000204592.9	1.48498	3.40854e-15	9.61683e-14
ENSG00000179361.17	1.40078	3.49279e-15	9.8386e-14
ENSG00000286169.1	1.55935	3.87136e-15	1.08873e-13
ENSG00000134873.10	-1.34942	3.91083e-15	1.09806e-13
ENSG00000157350.13	1.20251	3.92791e-15	1.10108e-13
ENSG00000103966.11	1.24116	3.94592e-15	1.10435e-13
ENSG00000205436.7	3.9378	3.96027e-15	1.10659e-13
ENSG00000078098.14	4.76709	3.97452e-15	1.10704e-13
ENSG00000106258.15	1.71363	3.97461e-15	1.10704e-13
ENSG00000164070.12	1.39633	4.32829e-15	1.20362e-13
ENSG00000162407.9	1.97031	4.34876e-15	1.20739e-13
ENSG00000159082.17	1.79476	4.52181e-15	1.25343e-13
ENSG00000169242.12	1.75752	5.52661e-15	1.52953e-13
ENSG00000220323.4	1.37924	5.5501e-15	1.53359e-13
ENSG00000196182.10	1.04391	5.67879e-15	1.56666e-13
ENSG00000168916.15	1.30807	5.7341e-15	1.57942e-13
ENSG00000165259.14	1.60689	5.81466e-15	1.59908e-13
ENSG00000196371.3	1.20946	6.98151e-15	1.91461e-13
ENSG00000134716.11	1.23844	6.98401e-15	1.91461e-13
ENSG00000245532.8	1.70436	7.57504e-15	2.07337e-13
ENSG00000117139.17	1.25816	7.67747e-15	2.09811e-13
ENSG00000128335.14	1.43665	7.73754e-15	2.11121e-13
ENSG00000168811.7	2.90744	8.83655e-15	2.4073e-13
ENSG00000133107.14	6.79036	9.45178e-15	2.57088e-13
ENSG00000145390.11	1.23974	9.50868e-15	2.58233e-13
ENSG00000176907.4	1.9731	1.01309e-14	2.74702e-13
ENSG00000166592.12	3.58019	1.01887e-14	2.75778e-13
ENSG00000175197.12	1.81329	1.02023e-14	2.75778e-13
ENSG00000156510.13	1.15041	1.0249e-14	2.76612e-13
ENSG00000121691.6	-1.14654	1.11126e-14	2.99455e-13
ENSG00000185112.5	1.88448	1.1503e-14	3.09496e-13
ENSG00000146457.16	1.01354	1.3296e-14	3.57188e-13
ENSG00000223387.6	3.45787	1.35943e-14	3.64638e-13
ENSG00000093100.13	1.41314	1.37868e-14	3.6923e-13
ENSG00000143669.13	1.97467	1.48841e-14	3.98006e-13
ENSG00000243679.1	2.15138	1.66807e-14	4.45365e-13
ENSG00000104081.14	1.46039	1.78482e-14	4.75806e-13
ENSG00000130477.15	4.93685	1.81045e-14	4.81901e-13
ENSG00000109670.15	1.33936	1.89316e-14	5.03147e-13
ENSG00000185947.15	1.36074	1.98818e-14	5.27596e-13
ENSG00000136367.14	2.03964	2.01729e-14	5.33728e-13
ENSG00000182179.13	3.21916	2.01742e-14	5.33728e-13
ENSG00000272941.1	3.16069	2.11685e-14	5.58361e-13
ENSG00000167703.14	1.39592	2.11695e-14	5.58361e-13
ENSG00000073803.14	1.10755	2.29038e-14	6.02543e-13
ENSG00000206344.7	1.58543	2.29138e-14	6.02543e-13
ENSG00000259529.2	1.45503	2.54059e-14	6.66846e-13
ENSG00000113580.15	1.54193	2.54358e-14	6.66846e-13
ENSG00000023445.14	2.41051	2.56172e-14	6.70594e-13
ENSG00000286042.1	2.42749	2.62468e-14	6.86043e-13
ENSG00000047365.12	1.70409	2.67222e-14	6.97422e-13
ENSG00000137842.7	1.06174	2.79948e-14	7.29542e-13
ENSG00000173702.7	3.01865	2.8157e-14	7.32672e-13
ENSG00000086570.12	6.75295	2.99499e-14	7.78161e-13
ENSG00000145780.8	1.04255	3.04575e-14	7.90171e-13
ENSG00000101577.9	1.51532	3.18389e-14	8.24779e-13
ENSG00000179073.6	3.83336	3.1959e-14	8.26659e-13
ENSG00000099251.14	1.75219	3.22297e-14	8.32425e-13
ENSG00000078081.8	4.86063	3.25339e-14	8.39038e-13
ENSG00000105376.5	3.01175	3.29404e-14	8.48263e-13
ENSG00000173786.17	1.02374	3.3927e-14	8.7238e-13
ENSG00000109320.12	2.1198	3.41944e-14	8.77959e-13
ENSG00000127324.9	-1.01905	3.62471e-14	9.29292e-13
ENSG00000283761.1	1.04148	3.78075e-14	9.67872e-13
ENSG00000112245.11	1.06583	3.82565e-14	9.77928e-13
ENSG00000129226.14	1.25016	3.94103e-14	1.00595e-12
ENSG00000113615.13	1.42954	4.70966e-14	1.20038e-12
ENSG00000285976.1	1.06935	4.76574e-14	1.21289e-12
ENSG00000186020.13	1.20432	4.83272e-14	1.22815e-12
ENSG00000114450.10	1.15317	4.95448e-14	1.25725e-12
ENSG00000028277.21	2.54922	5.31195e-14	1.346e-12
ENSG00000145506.13	4.4002	5.65211e-14	1.43012e-12
ENSG00000176915.15	1.09082	5.75303e-14	1.45354e-12
ENSG00000145901.15	1.22705	7.43328e-14	1.87263e-12
ENSG00000198742.9	1.12857	7.83356e-14	1.97062e-12
ENSG00000024048.10	1.52514	7.87356e-14	1.97782e-12
ENSG00000226979.8	5.02148	8.23065e-14	2.06454e-12
ENSG00000137571.11	3.45016	8.27098e-14	2.07167e-12
ENSG00000111913.18	4.5677	8.60977e-14	2.15134e-12
ENSG00000113504.21	1.46749	8.61377e-14	2.15134e-12
ENSG00000205795.4	-1.83882	8.77954e-14	2.1896e-12
ENSG00000255769.7	1.37152	8.93503e-14	2.22519e-12
ENSG00000140961.13	1.39456	9.17514e-14	2.28173e-12
ENSG00000118985.16	1.11651	9.37482e-14	2.32806e-12
ENSG00000240801.1	5.13082	9.43976e-14	2.34085e-12
ENSG00000105642.15	5.35927	9.53245e-14	2.36047e-12
ENSG00000117000.9	1.40643	9.69823e-14	2.39811e-12
ENSG00000003400.14	1.07249	9.80213e-14	2.42036e-12
ENSG00000136848.17	1.20706	9.94073e-14	2.45111e-12
ENSG00000174136.12	1.30362	1.00162e-13	2.46622e-12
ENSG00000113716.13	1.23074	1.01746e-13	2.50169e-12
ENSG00000112149.10	1.2444	1.02959e-13	2.52794e-12
ENSG00000160111.13	1.82102	1.05159e-13	2.57832e-12
ENSG00000260772.1	1.42278	1.07583e-13	2.63404e-12
ENSG00000183508.5	2.89693	1.19024e-13	2.91007e-12
ENSG00000152380.10	2.20703	1.20726e-13	2.94755e-12
ENSG00000008294.21	1.10007	1.30977e-13	3.19334e-12
ENSG00000283321.1	2.14063	1.31819e-13	3.20655e-12
ENSG00000236830.6	2.25585	1.31887e-13	3.20655e-12
ENSG00000110693.17	1.56647	1.32815e-13	3.22168e-12
ENSG00000121274.12	1.39721	1.32879e-13	3.22168e-12
ENSG00000124882.4	1.41683	1.34098e-13	3.2467e-12
ENSG00000118160.14	4.18665	1.39885e-13	3.38211e-12
ENSG00000110756.17	1.02235	1.48153e-13	3.57703e-12
ENSG00000123358.20	1.41971	1.48826e-13	3.58832e-12
ENSG00000008735.14	1.6309	1.50854e-13	3.63217e-12
ENSG00000071243.16	1.15424	1.59849e-13	3.84344e-12
ENSG00000119771.15	1.15525	1.7659e-13	4.24011e-12
ENSG00000143412.10	-1.22054	1.78564e-13	4.28161e-12
ENSG00000164741.15	1.07503	1.78843e-13	4.2824e-12
ENSG00000066084.13	1.22707	1.80614e-13	4.31885e-12
ENSG00000285744.1	4.37731	1.86912e-13	4.46333e-12
ENSG00000141664.9	1.99546	1.96536e-13	4.68672e-12
ENSG00000166128.13	1.17251	2.04841e-13	4.87807e-12
ENSG00000113739.10	1.06375	2.15334e-13	5.12095e-12
ENSG00000096654.15	1.15347	2.1622e-13	5.13502e-12
ENSG00000164342.12	2.63504	2.36411e-13	5.60687e-12
ENSG00000197837.3	2.29703	2.48654e-13	5.88922e-12
ENSG00000204389.9	1.13323	2.54487e-13	6.01917e-12
ENSG00000147883.11	1.35309	2.57113e-13	6.07303e-12
ENSG00000168389.17	2.408	2.62951e-13	6.20251e-12
ENSG00000204138.13	1.6323	2.64054e-13	6.2201e-12
ENSG00000134627.12	1.36908	2.65239e-13	6.23956e-12
ENSG00000137871.20	1.11977	2.74663e-13	6.45254e-12
ENSG00000182759.3	4.26846	2.96323e-13	6.95201e-12
ENSG00000179674.3	1.16352	3.00734e-13	7.04601e-12
ENSG00000101216.11	1.0066	3.17759e-13	7.43488e-12
ENSG00000250011.1	2.15971	3.41084e-13	7.96992e-12
ENSG00000038382.20	1.37722	3.48679e-13	8.13648e-12
ENSG00000273559.5	1.0035	3.51772e-13	8.19765e-12
ENSG00000242852.7	2.13861	3.67459e-13	8.55178e-12
ENSG00000175764.14	1.48845	3.82692e-13	8.89438e-12
ENSG00000083896.12	1.08601	4.22217e-13	9.79994e-12
ENSG00000204525.16	1.20813	4.34403e-13	1.00694e-11
ENSG00000136867.11	1.81454	4.6499e-13	1.0764e-11
ENSG00000072274.13	-1.1742	5.02443e-13	1.16156e-11
ENSG00000283559.1	6.667	5.04891e-13	1.16567e-11
ENSG00000095752.7	2.51851	5.14587e-13	1.18648e-11
ENSG00000102786.15	1.35176	5.25554e-13	1.21017e-11
ENSG00000283235.1	4.64327	5.26615e-13	1.21101e-11
ENSG00000196826.7	2.14469	5.5323e-13	1.27053e-11
ENSG00000198780.12	1.41199	5.78894e-13	1.32772e-11
ENSG00000119900.9	1.35847	5.95671e-13	1.3644e-11
ENSG00000242802.8	1.18433	6.15615e-13	1.40823e-11
ENSG00000141527.18	1.81918	6.17023e-13	1.4096e-11
ENSG00000255363.2	5.87917	6.50543e-13	1.48423e-11
ENSG00000189060.5	1.07038	6.5178e-13	1.4851e-11
ENSG00000160888.7	1.11729	6.73328e-13	1.5302e-11
ENSG00000176697.19	1.18001	7.51123e-13	1.70477e-11
ENSG00000108821.13	1.84014	7.61051e-13	1.72505e-11
ENSG00000156273.16	1.36424	7.63043e-13	1.72732e-11
ENSG00000100342.20	1.34955	7.77102e-13	1.75686e-11
ENSG00000136643.12	1.01026	7.8728e-13	1.77756e-11
ENSG00000055609.18	1.94174	7.99603e-13	1.80219e-11
ENSG00000188385.11	4.38335	8.00261e-13	1.80219e-11
ENSG00000262668.2	3.1769	8.33626e-13	1.87491e-11
ENSG00000101745.17	1.95512	8.72585e-13	1.95999e-11
ENSG00000003402.20	1.00926	8.96944e-13	2.01211e-11
ENSG00000128881.17	1.83691	9.68852e-13	2.17063e-11
ENSG00000163884.4	1.42098	1.04343e-12	2.33471e-11
ENSG00000196526.10	1.45895	1.04795e-12	2.34181e-11
ENSG00000173193.15	3.33164	1.05415e-12	2.35265e-11
ENSG00000067715.14	2.64941	1.07032e-12	2.38567e-11
ENSG00000197536.11	2.79396	1.10797e-12	2.46643e-11
ENSG00000130522.5	1.1969	1.17701e-12	2.61679e-11
ENSG00000159579.14	1.02824	1.2886e-12	2.86123e-11
ENSG00000111335.12	4.34425	1.37123e-12	3.0408e-11
ENSG00000137275.14	1.28913	1.42647e-12	3.15929e-11
ENSG00000179583.19	3.17213	1.47176e-12	3.25545e-11
ENSG00000110848.8	3.6025	1.56357e-12	3.45414e-11
ENSG00000012983.11	1.02142	1.65557e-12	3.65275e-11
ENSG00000048052.21	1.77	1.67938e-12	3.7006e-11
ENSG00000211455.8	1.0385	1.68508e-12	3.70845e-11
ENSG00000112531.17	1.28744	1.71019e-12	3.75897e-11
ENSG00000118733.16	5.59971	1.73583e-12	3.81051e-11
ENSG00000102908.21	2.0347	1.73954e-12	3.81385e-11
ENSG00000113319.13	1.19702	1.75891e-12	3.85147e-11
ENSG00000142528.16	1.53642	1.77549e-12	3.87959e-11
ENSG00000142875.19	-1.0886	1.77621e-12	3.87959e-11
ENSG00000010539.11	1.11796	1.78936e-12	3.9034e-11
ENSG00000277599.1	1.65821	1.94127e-12	4.22869e-11
ENSG00000105085.10	1.2755	1.94333e-12	4.22869e-11
ENSG00000162687.17	1.65225	1.95662e-12	4.24817e-11
ENSG00000121931.16	1.0547	1.95716e-12	4.24817e-11
ENSG00000101596.15	2.05088	1.98176e-12	4.2962e-11
ENSG00000261618.2	3.59483	2.05056e-12	4.43982e-11
ENSG00000158480.11	1.32878	2.37426e-12	5.13431e-11
ENSG00000179148.9	5.10214	2.89535e-12	6.25338e-11
ENSG00000142677.4	2.38295	2.90076e-12	6.25731e-11
ENSG00000243649.8	2.06276	2.94843e-12	6.35226e-11
ENSG00000111424.10	1.34055	3.01773e-12	6.49353e-11
ENSG00000170075.9	3.15902	3.07806e-12	6.61517e-11
ENSG00000159459.12	1.3194	3.08987e-12	6.63236e-11
ENSG00000075539.14	1.41683	3.10717e-12	6.66128e-11
ENSG00000229677.1	4.00311	3.27511e-12	7.01269e-11
ENSG00000100625.9	1.59354	3.49592e-12	7.47629e-11
ENSG00000170961.7	1.29295	3.78622e-12	8.08717e-11
ENSG00000170439.7	-1.29697	4.0894e-12	8.72406e-11
ENSG00000229644.6	1.32192	4.32058e-12	9.20596e-11
ENSG00000129965.15	4.4126	4.37561e-12	9.31181e-11
ENSG00000091879.13	5.80095	4.693e-12	9.97505e-11
ENSG00000198788.8	6.37023	4.72687e-12	1.00348e-10
ENSG00000072121.16	1.30105	4.79141e-12	1.01594e-10
ENSG00000106701.12	1.44913	4.88794e-12	1.03515e-10
ENSG00000106278.12	1.88867	5.08881e-12	1.07638e-10
ENSG00000008300.17	1.30584	5.11139e-12	1.07984e-10
ENSG00000204524.7	1.59114	5.36493e-12	1.13203e-10
ENSG00000144455.14	-1.34418	5.62726e-12	1.18595e-10
ENSG00000138496.16	2.05538	5.68e-12	1.19562e-10
ENSG00000116809.11	1.08748	5.80774e-12	1.22103e-10
ENSG00000146950.13	1.68976	6.08899e-12	1.27861e-10
ENSG00000132801.7	1.33404	6.22992e-12	1.30663e-10
ENSG00000162645.13	1.60076	6.43755e-12	1.34855e-10
ENSG00000150457.9	1.21637	6.83297e-12	1.42967e-10
ENSG00000117479.14	1.12746	6.90333e-12	1.44266e-10
ENSG00000228409.6	1.66924	6.95705e-12	1.45214e-10
ENSG00000108797.12	2.13311	7.5683e-12	1.57595e-10
ENSG00000259820.1	1.17772	7.6306e-12	1.58702e-10
ENSG00000124232.11	6.38673	7.98418e-12	1.65858e-10
ENSG00000092978.11	1.13191	8.03042e-12	1.66619e-10
ENSG00000180667.10	1.07525	8.30464e-12	1.72104e-10
ENSG00000149557.13	2.50548	8.65281e-12	1.79106e-10
ENSG00000019186.10	-1.2977	8.96971e-12	1.85445e-10
ENSG00000139438.5	1.72391	9.30349e-12	1.92118e-10
ENSG00000237693.4	5.37771	9.61013e-12	1.98215e-10
ENSG00000154642.11	1.28498	1.00815e-11	2.07691e-10
ENSG00000239713.9	3.20842	1.02181e-11	2.10256e-10
ENSG00000135605.13	1.52574	1.03823e-11	2.13383e-10
ENSG00000116791.14	-1.03311	1.07423e-11	2.20456e-10
ENSG00000090339.9	2.86239	1.07518e-11	2.20456e-10
ENSG00000280248.1	2.92427	1.0928e-11	2.23806e-10
ENSG00000159256.13	1.16078	1.09771e-11	2.24547e-10
ENSG00000264522.6	1.48686	1.10545e-11	2.25865e-10
ENSG00000156983.15	1.22413	1.17066e-11	2.38907e-10
ENSG00000187605.15	1.50253	1.17203e-11	2.38907e-10
ENSG00000160588.10	1.12126	1.2048e-11	2.453e-10
ENSG00000075142.13	-1.14337	1.20891e-11	2.4585e-10
ENSG00000130052.13	3.00093	1.31904e-11	2.67933e-10
ENSG00000101096.20	1.63253	1.39714e-11	2.83467e-10
ENSG00000173120.15	1.30545	1.41346e-11	2.86444e-10
ENSG00000111859.17	1.04874	1.46987e-11	2.97529e-10
ENSG00000261286.1	2.49753	1.51501e-11	3.06309e-10
ENSG00000070759.17	1.53656	1.65139e-11	3.3311e-10
ENSG00000185432.12	-1.77388	1.69669e-11	3.41851e-10
ENSG00000116833.14	1.32736	1.71856e-11	3.45858e-10
ENSG00000204859.13	1.11769	1.76615e-11	3.55024e-10
ENSG00000170962.13	-1.25935	1.79109e-11	3.59623e-10
ENSG00000163840.10	2.4121	1.80325e-11	3.61647e-10
ENSG00000198160.14	1.35249	1.96981e-11	3.94597e-10
ENSG00000132478.10	1.09432	2.0444e-11	4.09068e-10
ENSG00000000971.15	1.96872	2.04756e-11	4.0923e-10
ENSG00000157601.14	3.79	2.1187e-11	4.22963e-10
ENSG00000083812.12	1.11034	2.26131e-11	4.50398e-10
ENSG00000164136.17	1.49434	2.26924e-11	4.51462e-10
ENSG00000148143.13	1.66487	2.32796e-11	4.62616e-10
ENSG00000230183.4	3.5435	2.35091e-11	4.66644e-10
ENSG00000136451.9	1.09143	2.65796e-11	5.26391e-10
ENSG00000187595.16	1.80333	2.66761e-11	5.27702e-10
ENSG00000278050.1	1.69004	2.71322e-11	5.35507e-10
ENSG00000174485.15	1.31818	2.72769e-11	5.37754e-10
ENSG00000222009.8	2.24689	2.95814e-11	5.82527e-10
ENSG00000234678.2	1.17692	3.20758e-11	6.30933e-10
ENSG00000115421.13	1.02062	3.31136e-11	6.50612e-10
ENSG00000153094.23	1.60436	3.44268e-11	6.74888e-10
ENSG00000160185.15	6.25777	3.48656e-11	6.82722e-10
ENSG00000255330.9	3.84691	3.994e-11	7.81209e-10
ENSG00000144451.19	-1.42494	4.0169e-11	7.84805e-10
ENSG00000137221.14	1.07809	4.06735e-11	7.93771e-10
ENSG00000273284.1	2.32834	4.37759e-11	8.53361e-10
ENSG00000204103.4	4.90664	4.41623e-11	8.5993e-10
ENSG00000175592.8	1.37185	4.54216e-11	8.82477e-10
ENSG00000197943.10	2.33732	4.64173e-11	9.00817e-10
ENSG00000105643.10	1.48659	4.68982e-11	9.09135e-10
ENSG00000266786.1	2.94299	4.83903e-11	9.34936e-10
ENSG00000221869.4	1.28246	4.93515e-11	9.52451e-10
ENSG00000165684.4	1.07573	4.99331e-11	9.62609e-10
ENSG00000173276.14	1.5719	5.00946e-11	9.64653e-10
ENSG00000128573.25	2.00681	5.07682e-11	9.76544e-10
ENSG00000132952.12	1.13223	5.08924e-11	9.77853e-10
ENSG00000188282.12	5.84426	5.37476e-11	1.03155e-09
ENSG00000198604.11	1.37242	5.38058e-11	1.03155e-09
ENSG00000132950.19	1.06972	5.43997e-11	1.04179e-09
ENSG00000090554.13	2.0285	5.84814e-11	1.11628e-09
ENSG00000155592.16	1.21936	5.9365e-11	1.1319e-09
ENSG00000176928.6	1.61746	6.25094e-11	1.19055e-09
ENSG00000169896.17	3.60793	6.30908e-11	1.20031e-09
ENSG00000109205.16	-1.04369	6.40543e-11	1.21731e-09
ENSG00000160179.18	4.03024	6.45405e-11	1.22451e-09
ENSG00000105641.4	6.54371	6.45735e-11	1.22451e-09
ENSG00000277511.1	2.54641	6.76345e-11	1.28115e-09
ENSG00000168137.15	1.26933	6.86229e-11	1.29847e-09
ENSG00000175104.15	1.10705	7.08677e-11	1.33948e-09
ENSG00000162971.11	1.06559	7.28916e-11	1.37624e-09
ENSG00000120337.8	5.56359	7.69261e-11	1.44927e-09
ENSG00000196792.12	1.08669	7.88301e-11	1.48354e-09
ENSG00000159885.14	1.35299	7.99518e-11	1.50303e-09
ENSG00000160505.15	6.26715	8.04946e-11	1.5116e-09
ENSG00000005810.18	1.87758	8.11268e-11	1.52019e-09
ENSG00000131401.11	5.77193	8.2299e-11	1.5405e-09
ENSG00000230191.1	2.79255	8.25797e-11	1.54409e-09
ENSG00000133619.17	1.18245	8.69302e-11	1.62195e-09
ENSG00000259354.5	2.60264	8.71269e-11	1.62388e-09
ENSG00000109920.12	1.10567	8.85074e-11	1.64609e-09
ENSG00000175556.16	1.44232	9.1021e-11	1.68923e-09
ENSG00000174405.13	1.20459	9.39967e-11	1.74259e-09
ENSG00000135365.15	1.01487	9.4305e-11	1.74645e-09
ENSG00000278828.1	1.65093	9.77959e-11	1.80917e-09
ENSG00000128908.16	1.40648	1.00528e-10	1.85774e-09
ENSG00000138642.14	2.66246	1.01474e-10	1.87324e-09
ENSG00000272886.6	1.57211	1.03735e-10	1.91294e-09
ENSG00000153234.14	1.58423	1.0556e-10	1.94453e-09
ENSG00000272645.3	1.46777	1.06986e-10	1.96873e-09
ENSG00000127528.5	2.634	1.08395e-10	1.99254e-09
ENSG00000196152.10	1.30688	1.15306e-10	2.11734e-09
ENSG00000149781.12	1.56432	1.19723e-10	2.19298e-09
ENSG00000169871.13	1.59504	1.21322e-10	2.21648e-09
ENSG00000121380.12	2.59869	1.21341e-10	2.21648e-09
ENSG00000277632.2	6.14902	1.25182e-10	2.28424e-09
ENSG00000156076.10	4.45326	1.27509e-10	2.32192e-09
ENSG00000109618.12	1.14012	1.29259e-10	2.35125e-09
ENSG00000184898.7	1.18313	1.30353e-10	2.36867e-09
ENSG00000106100.11	1.0238	1.3521e-10	2.45436e-09
ENSG00000152503.9	1.52603	1.3575e-10	2.4616e-09
ENSG00000243156.8	1.507	1.38375e-10	2.50658e-09
ENSG00000196549.10	-2.12593	1.54543e-10	2.79655e-09
ENSG00000151240.17	1.35617	1.57495e-10	2.847e-09
ENSG00000197506.7	2.0284	1.58991e-10	2.87107e-09
ENSG00000140022.12	1.49484	1.61319e-10	2.91009e-09
ENSG00000180628.15	1.74804	1.6362e-10	2.9455e-09
ENSG00000158486.13	3.45291	1.64887e-10	2.96524e-09
ENSG00000152439.12	1.20132	1.6547e-10	2.97266e-09
ENSG00000104957.14	1.04463	1.67852e-10	3.00923e-09
ENSG00000173846.13	1.36964	1.70486e-10	3.05331e-09
ENSG00000197128.11	1.16829	1.7582e-10	3.14238e-09
ENSG00000244255.5	1.91997	1.79473e-10	3.20437e-09
ENSG00000101665.9	1.13362	1.82922e-10	3.26261e-09
ENSG00000172943.19	1.13394	1.83604e-10	3.27143e-09
ENSG00000113070.8	1.43138	1.8411e-10	3.27709e-09
ENSG00000153048.11	-1.19959	1.86367e-10	3.31387e-09
ENSG00000120063.10	1.00344	1.95785e-10	3.47424e-09
ENSG00000104765.16	-1.40426	1.98439e-10	3.51774e-09
ENSG00000065060.17	1.85199	2.13448e-10	3.77613e-09
ENSG00000242732.4	3.96624	2.22938e-10	3.936e-09
ENSG00000256223.6	1.3563	2.24917e-10	3.96693e-09
ENSG00000136574.17	4.62797	2.28273e-10	4.02205e-09
ENSG00000100346.17	4.14892	2.30747e-10	4.06153e-09
ENSG00000183833.16	2.62542	2.3295e-10	4.09615e-09
ENSG00000162738.6	1.2027	2.34088e-10	4.11201e-09
ENSG00000069011.16	1.17263	2.3595e-10	4.14055e-09
ENSG00000146955.10	2.50456	2.40161e-10	4.2102e-09
ENSG00000261716.2	1.15491	2.46252e-10	4.31264e-09
ENSG00000156030.13	1.2655	2.46581e-10	4.31405e-09
ENSG00000225611.1	6.10302	2.49415e-10	4.35926e-09
ENSG00000160584.16	1.48929	2.49893e-10	4.36323e-09
ENSG00000170802.16	1.18756	2.52698e-10	4.40778e-09
ENSG00000115415.18	2.27446	2.59258e-10	4.51768e-09
ENSG00000271383.7	1.62273	2.67009e-10	4.64345e-09
ENSG00000165861.14	1.13847	2.74273e-10	4.76049e-09
ENSG00000166889.14	1.09615	2.9246e-10	5.06582e-09
ENSG00000096717.12	1.18283	3.19456e-10	5.52242e-09
ENSG00000197037.11	1.12452	3.24553e-10	5.59942e-09
ENSG00000078804.13	1.58341	3.24954e-10	5.6008e-09
ENSG00000163788.14	1.18608	3.2659e-10	5.62342e-09
ENSG00000066739.12	1.3262	3.34173e-10	5.7483e-09
ENSG00000226950.6	-1.63967	3.46158e-10	5.94858e-09
ENSG00000135870.11	1.39396	3.54549e-10	6.08678e-09
ENSG00000137821.11	1.07246	3.5613e-10	6.10789e-09
ENSG00000162086.14	1.01554	3.66667e-10	6.28243e-09
ENSG00000166483.11	1.07369	3.70579e-10	6.34321e-09
ENSG00000071967.12	-1.53816	3.75908e-10	6.4281e-09
ENSG00000283726.1	2.98772	3.78723e-10	6.46354e-09
ENSG00000182197.11	1.51376	3.80904e-10	6.4944e-09
ENSG00000181026.15	1.01498	3.8803e-10	6.60943e-09
ENSG00000286185.1	1.60141	4.04535e-10	6.8771e-09
ENSG00000104689.9	1.10296	4.51644e-10	7.66299e-09
ENSG00000157741.15	1.4575	4.6384e-10	7.8546e-09
ENSG00000225217.1	5.0794	4.67477e-10	7.9085e-09
ENSG00000120690.16	1.01951	4.76469e-10	8.05279e-09
ENSG00000153914.16	1.04036	4.79265e-10	8.09218e-09
ENSG00000183813.6	5.21081	4.94897e-10	8.33995e-09
ENSG00000204482.10	5.1498	4.99627e-10	8.41151e-09
ENSG00000148429.14	1.10703	5.03727e-10	8.47002e-09
ENSG00000124766.6	1.43067	5.04075e-10	8.47002e-09
ENSG00000181016.9	2.13396	5.15294e-10	8.65018e-09
ENSG00000170099.6	1.72865	5.29945e-10	8.88755e-09
ENSG00000157404.15	6.03781	5.36548e-10	8.98963e-09
ENSG00000186328.4	6.03009	5.49371e-10	9.19562e-09
ENSG00000115137.11	1.33642	5.64308e-10	9.43658e-09
ENSG00000136881.11	1.54998	6.2356e-10	1.03875e-08
ENSG00000152256.13	-1.3502	6.48731e-10	1.07965e-08
ENSG00000196588.16	1.01394	6.67447e-10	1.10973e-08
ENSG00000213689.14	1.59752	6.78475e-10	1.12673e-08
ENSG00000056998.20	-1.45106	6.78965e-10	1.12673e-08
ENSG00000232133.1	2.32023	6.82589e-10	1.13167e-08
ENSG00000249007.1	1.17176	7.35198e-10	1.21773e-08
ENSG00000072364.13	1.56893	7.47156e-10	1.23636e-08
ENSG00000169981.11	1.10862	7.56065e-10	1.24991e-08
ENSG00000162601.10	1.08432	7.72778e-10	1.27424e-08
ENSG00000204120.14	1.14779	7.72977e-10	1.27424e-08
ENSG00000076356.7	1.04465	7.8163e-10	1.28729e-08
ENSG00000124003.12	-1.69831	8.09257e-10	1.32945e-08
ENSG00000092871.16	1.01027	8.13089e-10	1.33405e-08
ENSG00000174953.14	1.09911	8.15313e-10	1.33644e-08
ENSG00000049759.18	1.05781	8.38412e-10	1.37301e-08
ENSG00000110925.6	1.08601	8.43877e-10	1.38066e-08
ENSG00000096070.19	1.31337	8.62997e-10	1.41061e-08
ENSG00000102144.15	-1.25136	8.86428e-10	1.44533e-08
ENSG00000021300.14	-1.09094	8.86723e-10	1.44533e-08
ENSG00000111252.10	1.24032	9.05528e-10	1.4746e-08
ENSG00000104537.17	-2.84029	9.12687e-10	1.48487e-08
ENSG00000137094.14	1.23557	9.32509e-10	1.5157e-08
ENSG00000242082.2	2.10661	9.4295e-10	1.53124e-08
ENSG00000224083.1	4.68749	9.51245e-10	1.54327e-08
ENSG00000140332.15	1.0275	1.01205e-09	1.63886e-08
ENSG00000143442.22	1.03288	1.08746e-09	1.75771e-08
ENSG00000183087.15	2.37644	1.09966e-09	1.77577e-08
ENSG00000007545.15	1.15843	1.10371e-09	1.78067e-08
ENSG00000187678.9	1.12476	1.1809e-09	1.90167e-08
ENSG00000170836.11	1.11022	1.21287e-09	1.94955e-08
ENSG00000163823.4	1.88417	1.29439e-09	2.07867e-08
ENSG00000121060.18	1.32238	1.31363e-09	2.10705e-08
ENSG00000273136.7	1.90111	1.31448e-09	2.10705e-08
ENSG00000241322.10	2.08537	1.42307e-09	2.27691e-08
ENSG00000114023.15	-1.55611	1.47657e-09	2.35647e-08
ENSG00000136048.14	1.23915	1.47686e-09	2.35647e-08
ENSG00000132530.17	4.48418	1.52799e-09	2.43583e-08
ENSG00000117266.15	1.00789	1.72184e-09	2.73983e-08
ENSG00000174672.16	1.97043	1.73785e-09	2.76279e-08
ENSG00000129521.13	1.41873	1.77496e-09	2.81921e-08
ENSG00000136051.14	1.26565	1.78033e-09	2.82516e-08
ENSG00000254087.8	1.57439	1.84503e-09	2.92517e-08
ENSG00000055483.19	1.43067	1.87419e-09	2.96869e-08
ENSG00000072201.13	1.25392	1.8987e-09	3.00143e-08
ENSG00000159263.15	1.32583	1.90003e-09	3.00143e-08
ENSG00000145365.11	1.00996	1.96905e-09	3.10482e-08
ENSG00000121879.5	1.03161	2.00008e-09	3.14805e-08
ENSG00000188511.12	5.92615	2.07578e-09	3.25835e-08
ENSG00000123066.8	1.56398	2.12653e-09	3.33501e-08
ENSG00000236567.2	5.19786	2.17633e-09	3.41004e-08
ENSG00000055332.18	1.94198	2.24068e-09	3.50772e-08
ENSG00000067798.16	1.67429	2.32698e-09	3.63954e-08
ENSG00000167395.10	1.15958	2.51793e-09	3.92761e-08
ENSG00000165359.15	1.00951	2.52324e-09	3.93237e-08
ENSG00000101544.9	1.11177	2.53731e-09	3.95075e-08
ENSG00000122257.20	1.10641	2.61338e-09	4.06194e-08
ENSG00000170684.9	1.42516	2.62493e-09	4.07625e-08
ENSG00000184384.14	1.0724	2.65579e-09	4.1205e-08
ENSG00000056277.16	1.16838	2.68896e-09	4.16825e-08
ENSG00000213079.9	1.10709	2.72822e-09	4.22534e-08
ENSG00000095574.11	1.03169	2.82373e-09	4.3655e-08
ENSG00000100425.18	1.16363	2.8763e-09	4.43888e-08
ENSG00000120549.18	1.34414	2.90648e-09	4.47752e-08
ENSG00000171931.12	2.73488	3.07774e-09	4.7288e-08
ENSG00000168268.11	-1.46783	3.13814e-09	4.81736e-08
ENSG00000137628.17	3.08862	3.17289e-09	4.86212e-08
ENSG00000029993.15	-1.01983	3.23542e-09	4.95358e-08
ENSG00000135999.12	1.16245	3.27478e-09	5.00944e-08
ENSG00000106560.11	2.89359	3.28863e-09	5.0262e-08
ENSG00000269693.1	1.19956	3.30922e-09	5.05323e-08
ENSG00000128965.13	1.84798	3.34419e-09	5.10216e-08
ENSG00000139946.10	1.2258	3.37813e-09	5.14943e-08
ENSG00000180861.9	-1.15846	3.39373e-09	5.16869e-08
ENSG00000157764.13	1.18288	3.51385e-09	5.34228e-08
ENSG00000106346.11	1.54787	3.62342e-09	5.50405e-08
ENSG00000110422.12	1.18136	3.84862e-09	5.84105e-08
ENSG00000285585.1	2.68142	3.92004e-09	5.94425e-08
ENSG00000080802.18	1.31998	3.93678e-09	5.96445e-08
ENSG00000106330.12	-1.28705	3.98035e-09	6.02521e-08
ENSG00000156853.12	1.12992	4.05395e-09	6.13129e-08
ENSG00000177873.13	1.34671	4.0943e-09	6.18694e-08
ENSG00000116761.11	1.46536	4.21124e-09	6.35813e-08
ENSG00000087076.9	3.12757	4.49838e-09	6.76817e-08
ENSG00000100003.18	-1.28549	4.5442e-09	6.82531e-08
ENSG00000058272.19	1.0385	4.64318e-09	6.96797e-08
ENSG00000284686.1	1.9266	4.77311e-09	7.15678e-08
ENSG00000282034.1	1.02522	4.9158e-09	7.36439e-08
ENSG00000130396.20	1.24197	4.97279e-09	7.44336e-08
ENSG00000009413.15	1.73724	5.16356e-09	7.72227e-08
ENSG00000111348.9	-1.18347	5.16816e-09	7.72252e-08
ENSG00000143158.11	-1.22755	5.17759e-09	7.72998e-08
ENSG00000160570.14	1.00494	5.22821e-09	7.79886e-08
ENSG00000150961.15	1.04787	5.2395e-09	7.809e-08
ENSG00000156140.10	3.71355	5.26253e-09	7.83662e-08
ENSG00000243004.5	1.45231	5.68598e-09	8.45997e-08
ENSG00000012124.17	2.69702	5.74264e-09	8.53697e-08
ENSG00000105137.13	1.34328	5.88192e-09	8.73656e-08
ENSG00000280828.1	2.27578	5.91662e-09	8.7806e-08
ENSG00000137038.8	-1.53239	5.93646e-09	8.80254e-08
ENSG00000136943.11	-1.39783	6.24313e-09	9.24152e-08
ENSG00000125657.5	2.61382	6.55341e-09	9.67527e-08
ENSG00000267534.4	1.34072	6.55837e-09	9.67527e-08
ENSG00000181690.8	1.28953	6.73129e-09	9.90518e-08
ENSG00000174718.12	1.19859	6.84341e-09	1.00617e-07
ENSG00000175105.7	1.24673	6.9056e-09	1.01362e-07
ENSG00000153922.10	1.31377	7.07173e-09	1.03623e-07
ENSG00000156508.18	-1.02682	7.10691e-09	1.04029e-07
ENSG00000135837.16	1.82575	7.11136e-09	1.04029e-07
ENSG00000279170.2	-1.54064	7.18602e-09	1.04945e-07
ENSG00000092098.17	1.01194	7.46154e-09	1.08786e-07
ENSG00000130544.12	1.27247	7.73532e-09	1.12683e-07
ENSG00000226751.2	5.81996	7.80725e-09	1.13636e-07
ENSG00000198108.4	1.64463	8.07515e-09	1.17437e-07
ENSG00000175040.6	2.32471	8.09283e-09	1.17596e-07
ENSG00000138175.9	-1.24222	8.20496e-09	1.19126e-07
ENSG00000163251.4	1.14242	8.31232e-09	1.20584e-07
ENSG00000104432.14	1.96169	8.37504e-09	1.21393e-07
ENSG00000144452.15	2.56056	8.46425e-09	1.22552e-07
ENSG00000187498.16	3.68364	8.8199e-09	1.27522e-07
ENSG00000196776.16	1.24458	9.01854e-09	1.30286e-07
ENSG00000186470.14	1.19704	9.28617e-09	1.3393e-07
ENSG00000155066.16	-1.10558	9.32387e-09	1.34363e-07
ENSG00000100154.14	1.79043	9.51447e-09	1.36996e-07
ENSG00000104067.16	1.25074	9.71941e-09	1.39715e-07
ENSG00000165813.20	1.21862	9.78371e-09	1.40524e-07
ENSG00000127249.15	1.82071	9.82587e-09	1.41013e-07
ENSG00000004468.13	3.38817	9.86618e-09	1.41475e-07
ENSG00000121671.11	1.07015	1.00412e-08	1.43629e-07
ENSG00000167815.12	-1.0306	1.02564e-08	1.46228e-07
ENSG00000083097.14	1.13129	1.08058e-08	1.53935e-07
ENSG00000172345.14	1.65564	1.09615e-08	1.56024e-07
ENSG00000102287.19	1.18583	1.13171e-08	1.60955e-07
ENSG00000196205.8	-1.2941	1.13411e-08	1.61165e-07
ENSG00000263680.2	2.86155	1.14139e-08	1.62067e-07
ENSG00000128694.12	-1.45284	1.15639e-08	1.64063e-07
ENSG00000154447.15	1.02579	1.15877e-08	1.64266e-07
ENSG00000118418.14	-1.04014	1.16887e-08	1.65411e-07
ENSG00000176542.10	1.69867	1.16976e-08	1.65411e-07
ENSG00000168143.9	1.05451	1.17065e-08	1.65411e-07
ENSG00000223960.6	1.35752	1.19431e-08	1.68618e-07
ENSG00000169660.16	1.05347	1.22304e-08	1.72394e-07
ENSG00000270629.6	1.67511	1.22783e-08	1.7293e-07
ENSG00000163435.16	1.1427	1.32093e-08	1.85442e-07
ENSG00000115844.11	3.54373	1.33772e-08	1.87648e-07
ENSG00000279400.1	4.85547	1.34094e-08	1.87881e-07
ENSG00000108448.21	1.22497	1.34155e-08	1.87881e-07
ENSG00000135643.5	-1.34365	1.36594e-08	1.91144e-07
ENSG00000163376.11	1.44541	1.3952e-08	1.95081e-07
ENSG00000168826.16	1.29893	1.42801e-08	1.99508e-07
ENSG00000099194.6	-1.19544	1.44733e-08	2.02046e-07
ENSG00000006283.18	5.81211	1.4665e-08	2.04394e-07
ENSG00000271646.1	1.81569	1.47373e-08	2.05237e-07
ENSG00000056586.16	1.06679	1.54583e-08	2.15106e-07
ENSG00000100483.14	1.20345	1.56253e-08	2.17084e-07
ENSG00000152457.18	1.57509	1.56841e-08	2.17727e-07
ENSG00000135916.16	-1.01856	1.57798e-08	2.1888e-07
ENSG00000179362.14	2.42881	1.60325e-08	2.22031e-07
ENSG00000214655.10	1.16255	1.63015e-08	2.25578e-07
ENSG00000206503.13	1.03206	1.66551e-08	2.30287e-07
ENSG00000109756.9	1.02727	1.7844e-08	2.46335e-07
ENSG00000229373.8	5.76121	1.83683e-08	2.53172e-07
ENSG00000225830.13	1.03984	1.83963e-08	2.53357e-07
ENSG00000144746.7	-1.07124	1.84117e-08	2.53369e-07
ENSG00000144597.14	1.00473	1.85579e-08	2.55179e-07
ENSG00000187860.10	1.12137	1.95537e-08	2.68024e-07
ENSG00000269826.1	5.02444	2.00981e-08	2.75054e-07
ENSG00000099869.7	5.81929	2.01242e-08	2.75195e-07
ENSG00000124374.9	-1.30034	2.03068e-08	2.77473e-07
ENSG00000102837.7	-1.08867	2.05022e-08	2.79664e-07
ENSG00000019485.13	1.19982	2.05153e-08	2.79664e-07
ENSG00000179603.17	4.8178	2.10619e-08	2.86442e-07
ENSG00000197332.8	2.42043	2.11761e-08	2.8777e-07
ENSG00000139517.9	1.34283	2.3432e-08	3.18178e-07
ENSG00000086619.13	1.37325	2.3784e-08	3.22706e-07
ENSG00000160752.14	-1.43969	2.39895e-08	3.24988e-07
ENSG00000181896.12	1.07697	2.40909e-08	3.26107e-07
ENSG00000236098.1	2.57102	2.4352e-08	3.29131e-07
ENSG00000109458.8	1.12258	2.55076e-08	3.43947e-07
ENSG00000165288.10	1.06231	2.82065e-08	3.78872e-07
ENSG00000128394.17	1.5461	2.83631e-08	3.80682e-07
ENSG00000251562.8	2.47254	2.88553e-08	3.86693e-07
ENSG00000188488.14	-1.22511	2.88883e-08	3.86836e-07
ENSG00000185518.11	2.7567	2.91451e-08	3.89687e-07
ENSG00000155368.16	-1.6049	2.91459e-08	3.89687e-07
ENSG00000147400.8	-1.16925	2.98002e-08	3.97215e-07
ENSG00000158691.14	1.10067	3.01374e-08	4.01402e-07
ENSG00000203760.8	-1.08228	3.03412e-08	4.03807e-07
ENSG00000229419.1	1.82189	3.05803e-08	4.06438e-07
ENSG00000179403.12	-1.01229	3.05923e-08	4.06438e-07
ENSG00000282851.2	3.44292	3.06089e-08	4.06438e-07
ENSG00000249709.8	1.16692	3.08236e-08	4.08976e-07
ENSG00000137699.17	3.59198	3.08828e-08	4.0945e-07
ENSG00000160710.16	1.63747	3.0972e-08	4.1032e-07
ENSG00000237596.6	3.77364	3.10425e-08	4.10941e-07
ENSG00000108510.10	1.28626	3.15304e-08	4.16767e-07
ENSG00000099260.11	-1.33478	3.23661e-08	4.27488e-07
ENSG00000232040.3	1.33592	3.33408e-08	4.39694e-07
ENSG00000111199.10	-1.1871	3.42039e-08	4.50735e-07
ENSG00000236039.2	1.34854	3.48512e-08	4.58918e-07
ENSG00000259429.5	1.58908	3.63914e-08	4.78114e-07
ENSG00000111837.11	2.73558	3.73695e-08	4.89855e-07
ENSG00000174844.14	2.88526	3.77319e-08	4.94234e-07
ENSG00000091656.17	1.29811	3.82503e-08	5.00647e-07
ENSG00000213512.3	3.73634	3.85206e-08	5.03807e-07
ENSG00000179044.16	3.80861	3.92855e-08	5.13425e-07
ENSG00000124486.13	1.37465	3.93417e-08	5.13774e-07
ENSG00000168152.13	1.2386	4.0866e-08	5.32481e-07
ENSG00000064999.15	1.03306	4.15461e-08	5.40938e-07
ENSG00000184381.18	1.17024	4.15959e-08	5.41071e-07
ENSG00000092439.15	1.02083	4.16185e-08	5.41071e-07
ENSG00000077264.15	3.16023	4.24515e-08	5.5149e-07
ENSG00000198759.12	3.14345	4.32893e-08	5.61535e-07
ENSG00000088881.20	2.65897	4.41974e-08	5.72461e-07
ENSG00000277157.1	3.65286	4.46478e-08	5.77866e-07
ENSG00000102048.15	-1.11368	4.50007e-08	5.82e-07
ENSG00000168685.15	3.50146	4.55528e-08	5.88703e-07
ENSG00000081014.11	1.13264	4.5974e-08	5.93705e-07
ENSG00000129654.8	3.87818	4.65435e-08	6.00615e-07
ENSG00000014641.18	-1.05014	4.88608e-08	6.28653e-07
ENSG00000174358.16	5.67085	4.9182e-08	6.32319e-07
ENSG00000226312.7	3.18654	4.9257e-08	6.32817e-07
ENSG00000134343.13	2.88214	5.24357e-08	6.72661e-07
ENSG00000196247.11	1.54916	5.2603e-08	6.7431e-07
ENSG00000204397.7	1.92608	5.2835e-08	6.76786e-07
ENSG00000242588.6	2.26315	5.35582e-08	6.85545e-07
ENSG00000255248.8	3.71977	5.3821e-08	6.88403e-07
ENSG00000095015.6	1.42129	5.49679e-08	7.01012e-07
ENSG00000074755.15	1.3059	5.67287e-08	7.21882e-07
ENSG00000106785.15	2.03445	5.68787e-08	7.2326e-07
ENSG00000104450.12	1.02666	5.8178e-08	7.39243e-07
ENSG00000115194.10	4.23791	5.84853e-08	7.42605e-07
ENSG00000283000.1	2.96452	5.96721e-08	7.57122e-07
ENSG00000284386.1	1.52598	6.30094e-08	7.97142e-07
ENSG00000198937.9	-1.77796	6.3359e-08	8.00401e-07
ENSG00000276753.1	2.24218	6.3473e-08	8.0126e-07
ENSG00000274750.2	1.7267	6.39182e-08	8.06295e-07
ENSG00000005889.15	1.36707	6.55484e-08	8.25664e-07
ENSG00000125386.15	1.40548	6.58303e-08	8.28615e-07
ENSG00000159403.17	1.50979	6.65225e-08	8.36722e-07
ENSG00000166348.18	1.09932	6.79294e-08	8.53801e-07
ENSG00000138061.12	1.92195	6.85876e-08	8.60831e-07
ENSG00000182150.15	1.18401	6.92492e-08	8.68509e-07
ENSG00000079313.15	1.00014	6.96897e-08	8.73404e-07
ENSG00000107159.13	-3.51314	6.98157e-08	8.74354e-07
ENSG00000177200.17	1.16558	7.02062e-08	8.78062e-07
ENSG00000174373.16	1.24386	7.02127e-08	8.78062e-07
ENSG00000153317.15	1.3496	7.11531e-08	8.89184e-07
ENSG00000272841.1	1.8181	7.28807e-08	9.09467e-07
ENSG00000026025.16	-1.69999	7.45595e-08	9.2842e-07
ENSG00000254999.4	-1.14622	7.5241e-08	9.36237e-07
ENSG00000139428.12	-1.5814	7.53411e-08	9.36813e-07
ENSG00000129562.11	-1.15767	7.59966e-08	9.44289e-07
ENSG00000169905.12	1.03197	7.70636e-08	9.55501e-07
ENSG00000145335.15	-2.1299	8.31389e-08	1.0279e-06
ENSG00000101076.16	1.01581	8.40286e-08	1.03654e-06
ENSG00000212643.3	1.80584	8.45557e-08	1.04172e-06
ENSG00000197608.11	1.11338	8.51944e-08	1.04846e-06
ENSG00000149809.14	-1.91132	8.52549e-08	1.04846e-06
ENSG00000135912.11	1.04286	8.5448e-08	1.04974e-06
ENSG00000164164.16	1.26415	8.62466e-08	1.0588e-06
ENSG00000169851.15	2.39319	8.78992e-08	1.07681e-06
ENSG00000064199.6	-1.24461	8.85209e-08	1.08367e-06
ENSG00000204152.11	1.26859	8.9366e-08	1.09324e-06
ENSG00000157502.13	1.85655	8.99997e-08	1.10022e-06
ENSG00000137501.17	1.29016	9.01215e-08	1.10094e-06
ENSG00000131495.8	-1.31279	9.13997e-08	1.11499e-06
ENSG00000232112.3	-1.49266	9.19636e-08	1.12108e-06
ENSG00000178401.16	-1.06941	9.28958e-08	1.12941e-06
ENSG00000145113.22	2.78042	9.29066e-08	1.12941e-06
ENSG00000198576.4	3.04194	9.2975e-08	1.12946e-06
ENSG00000115457.10	-1.39073	9.38305e-08	1.13905e-06
ENSG00000254017.1	5.77975	9.41886e-08	1.14181e-06
ENSG00000279277.2	2.51149	9.57033e-08	1.15936e-06
ENSG00000140416.21	-1.09376	9.57936e-08	1.15965e-06
ENSG00000083457.12	-1.60444	9.7548e-08	1.17843e-06
ENSG00000135617.4	-1.84133	9.87171e-08	1.19173e-06
ENSG00000148400.11	1.40222	9.96393e-08	1.20119e-06
ENSG00000160712.13	1.10543	1.05617e-07	1.26973e-06
ENSG00000171680.21	1.2351	1.06284e-07	1.27688e-06
ENSG00000151304.5	1.14732	1.0653e-07	1.27871e-06
ENSG00000285258.1	1.26121	1.06614e-07	1.27871e-06
ENSG00000117713.20	1.20259	1.06657e-07	1.27871e-06
ENSG00000079459.13	-1.4858	1.06736e-07	1.27878e-06
ENSG00000233030.2	2.85138	1.09018e-07	1.30432e-06
ENSG00000119707.14	1.05419	1.09515e-07	1.30936e-06
ENSG00000184863.11	1.03308	1.10592e-07	1.32044e-06
ENSG00000179912.20	1.03347	1.11167e-07	1.32638e-06
ENSG00000283930.1	1.35897	1.15569e-07	1.37796e-06
ENSG00000198535.5	1.35498	1.15845e-07	1.38031e-06
ENSG00000137673.9	-1.16102	1.16963e-07	1.39173e-06
ENSG00000171466.10	1.06364	1.17063e-07	1.39197e-06
ENSG00000176716.5	4.87489	1.18559e-07	1.40879e-06
ENSG00000072858.10	3.8693	1.19804e-07	1.42262e-06
ENSG00000111331.13	2.95962	1.22546e-07	1.45418e-06
ENSG00000135111.16	1.65103	1.23503e-07	1.46355e-06
ENSG00000167920.8	-1.05129	1.24304e-07	1.47203e-06
ENSG00000188786.10	1.26795	1.24644e-07	1.47505e-06
ENSG00000166130.15	-1.11559	1.27013e-07	1.50207e-06
ENSG00000226823.1	2.21982	1.2889e-07	1.5222e-06
ENSG00000037280.16	5.56704	1.29403e-07	1.52722e-06
ENSG00000157693.15	1.27729	1.29886e-07	1.53188e-06
ENSG00000189367.15	3.81198	1.32968e-07	1.56716e-06
ENSG00000073614.12	1.20826	1.35429e-07	1.59399e-06
ENSG00000273189.1	1.74217	1.3561e-07	1.59399e-06
ENSG00000006062.16	1.31772	1.35896e-07	1.59519e-06
ENSG00000280007.1	2.46155	1.3752e-07	1.61318e-06
ENSG00000185433.9	4.49984	1.41632e-07	1.65806e-06
ENSG00000151623.15	1.25927	1.42524e-07	1.66626e-06
ENSG00000243302.3	2.10812	1.47783e-07	1.72658e-06
ENSG00000100697.14	1.19375	1.53292e-07	1.78496e-06
ENSG00000272556.2	1.64426	1.5476e-07	1.80084e-06
ENSG00000105379.9	-1.10952	1.57688e-07	1.83369e-06
ENSG00000148677.6	1.28508	1.70795e-07	1.98213e-06
ENSG00000086717.18	4.24851	1.75906e-07	2.03737e-06
ENSG00000180263.14	1.02916	1.76067e-07	2.03788e-06
ENSG00000105708.9	1.31361	1.76973e-07	2.04564e-06
ENSG00000105519.16	-1.99681	1.804e-07	2.0825e-06
ENSG00000131149.19	1.20592	1.82249e-07	2.10244e-06
ENSG00000170776.21	1.07022	1.85218e-07	2.13419e-06
ENSG00000182809.10	-1.67478	1.85246e-07	2.13419e-06
ENSG00000172893.15	-1.23656	1.89362e-07	2.17729e-06
ENSG00000225968.7	3.21048	1.98462e-07	2.27741e-06
ENSG00000182718.16	-1.49916	2.00246e-07	2.29636e-06
ENSG00000197978.9	1.39029	2.05237e-07	2.35051e-06
ENSG00000047936.10	-1.35822	2.06042e-07	2.35817e-06
ENSG00000118515.11	1.42022	2.06669e-07	2.36379e-06
ENSG00000156500.15	1.50611	2.09434e-07	2.39227e-06
ENSG00000140836.17	1.38372	2.10014e-07	2.39732e-06
ENSG00000005339.14	1.65194	2.1278e-07	2.42731e-06
ENSG00000127081.14	1.3297	2.15255e-07	2.45073e-06
ENSG00000256262.1	3.67422	2.26022e-07	2.57162e-06
ENSG00000283724.1	2.65126	2.26986e-07	2.57923e-06
ENSG00000157303.11	3.21127	2.27809e-07	2.58689e-06
ENSG00000163635.18	1.27474	2.28831e-07	2.5968e-06
ENSG00000174010.9	1.26183	2.3354e-07	2.64679e-06
ENSG00000204099.11	3.8441	2.37695e-07	2.69213e-06
ENSG00000110944.9	2.22092	2.40678e-07	2.72413e-06
ENSG00000002016.17	1.1283	2.47153e-07	2.79197e-06
ENSG00000175073.8	1.16534	2.47993e-07	2.79965e-06
ENSG00000120437.8	-1.72441	2.49689e-07	2.81697e-06
ENSG00000138085.16	-1.05765	2.57434e-07	2.89871e-06
ENSG00000211895.5	4.66676	2.61302e-07	2.93847e-06
ENSG00000143614.10	1.15865	2.63779e-07	2.96249e-06
ENSG00000154734.15	1.48425	2.64164e-07	2.96491e-06
ENSG00000271425.8	1.53273	2.7319e-07	3.06029e-06
ENSG00000131979.19	1.10289	2.83835e-07	3.17137e-06
ENSG00000185272.14	1.80223	2.89808e-07	3.23189e-06
ENSG00000189221.9	-2.12157	2.90549e-07	3.23808e-06
ENSG00000256294.8	1.00039	3.12427e-07	3.47079e-06
ENSG00000100628.11	2.60362	3.14854e-07	3.49329e-06
ENSG00000198963.11	4.30646	3.16124e-07	3.50292e-06
ENSG00000124575.6	2.42527	3.2583e-07	3.60588e-06
ENSG00000198799.12	1.25196	3.32662e-07	3.67448e-06
ENSG00000257355.1	2.94995	3.41108e-07	3.76299e-06
ENSG00000269403.1	-1.23458	3.42625e-07	3.77734e-06
ENSG00000105974.12	-1.06752	3.47652e-07	3.82549e-06
ENSG00000267314.1	-2.11013	3.55459e-07	3.90893e-06
ENSG00000176014.12	-1.11542	3.59803e-07	3.9517e-06
ENSG00000247095.2	-3.37264	3.60471e-07	3.95655e-06
ENSG00000169554.20	4.1439	3.66581e-07	4.02108e-06
ENSG00000112200.17	1.06711	3.70519e-07	4.06171e-06
ENSG00000155545.19	1.0155	3.71324e-07	4.06487e-06
ENSG00000164920.9	1.13125	3.71375e-07	4.06487e-06
ENSG00000215861.5	4.65587	3.76619e-07	4.11562e-06
ENSG00000164691.17	4.48873	3.83255e-07	4.17841e-06
ENSG00000128271.22	2.08406	3.83325e-07	4.17841e-06
ENSG00000169035.12	-1.53318	3.83711e-07	4.18001e-06
ENSG00000104549.12	-1.11421	3.90719e-07	4.25103e-06
ENSG00000166450.13	1.40893	3.97812e-07	4.31471e-06
ENSG00000154723.12	-1.26576	4.0636e-07	4.3992e-06
ENSG00000162614.18	1.50958	4.07356e-07	4.40724e-06
ENSG00000204616.11	1.70863	4.0892e-07	4.42142e-06
ENSG00000230453.9	1.58256	4.10052e-07	4.4309e-06
ENSG00000131263.12	1.11799	4.15651e-07	4.48584e-06
ENSG00000006625.18	-1.03451	4.20172e-07	4.53181e-06
ENSG00000169203.16	2.40124	4.21089e-07	4.53609e-06
ENSG00000125730.16	1.93905	4.26397e-07	4.59042e-06
ENSG00000100888.13	1.25274	4.36215e-07	4.68743e-06
ENSG00000205847.6	1.48254	4.37466e-07	4.69797e-06
ENSG00000109929.10	-1.25782	4.39004e-07	4.71158e-06
ENSG00000137959.16	3.11353	4.4162e-07	4.73674e-06
ENSG00000162852.14	1.06355	4.46008e-07	4.77791e-06
ENSG00000243753.5	2.04713	4.52161e-07	4.8349e-06
ENSG00000120949.15	5.53007	4.5465e-07	4.85854e-06
ENSG00000167646.13	-1.24341	4.68534e-07	4.99769e-06
ENSG00000185813.10	-1.17776	4.70045e-07	5.00767e-06
ENSG00000126070.20	1.03162	4.76993e-07	5.07859e-06
ENSG00000231991.4	-1.51758	4.77399e-07	5.07981e-06
ENSG00000069535.14	-1.58244	4.84037e-07	5.14101e-06
ENSG00000116903.7	1.11927	4.87003e-07	5.16936e-06
ENSG00000164190.18	1.37369	4.89264e-07	5.19019e-06
ENSG00000184557.4	1.05349	4.99144e-07	5.28856e-06
ENSG00000177575.12	5.46643	4.99782e-07	5.29209e-06
ENSG00000245694.9	-1.24776	5.04044e-07	5.33398e-06
ENSG00000100055.21	3.1021	5.09404e-07	5.38415e-06
ENSG00000178440.6	1.11069	5.14181e-07	5.42805e-06
ENSG00000110442.12	-1.21522	5.15203e-07	5.43555e-06
ENSG00000124151.19	1.04801	5.15998e-07	5.44063e-06
ENSG00000174799.10	1.09067	5.22218e-07	5.49955e-06
ENSG00000125812.16	1.10276	5.2948e-07	5.5693e-06
ENSG00000244731.8	2.71924	5.30194e-07	5.57344e-06
ENSG00000169946.14	4.09688	5.3446e-07	5.61151e-06
ENSG00000179085.7	-1.67614	5.56014e-07	5.82026e-06
ENSG00000124391.4	4.75169	5.69436e-07	5.95717e-06
ENSG00000184716.13	5.72829	5.7138e-07	5.97393e-06
ENSG00000275302.2	5.4649	5.80561e-07	6.06263e-06
ENSG00000259407.1	2.2048	5.84417e-07	6.09924e-06
ENSG00000081026.19	1.01601	5.92529e-07	6.18019e-06
ENSG00000250317.8	-1.15967	5.95212e-07	6.20446e-06
ENSG00000181555.20	1.29913	6.0543e-07	6.29966e-06
ENSG00000154518.9	-1.25132	6.07407e-07	6.31645e-06
ENSG00000115255.11	-1.19706	6.14491e-07	6.38631e-06
ENSG00000164032.12	-1.03199	6.16123e-07	6.39944e-06
ENSG00000166523.7	4.81506	6.25897e-07	6.49321e-06
ENSG00000176896.8	1.70131	6.36717e-07	6.5976e-06
ENSG00000218283.2	-1.14449	6.4675e-07	6.68961e-06
ENSG00000196233.13	1.11722	6.53477e-07	6.75518e-06
ENSG00000108679.13	1.02894	6.58708e-07	6.80118e-06
ENSG00000113083.14	-1.0071	6.59194e-07	6.80216e-06
ENSG00000104517.13	1.09444	6.64244e-07	6.84131e-06
ENSG00000205755.11	2.52144	6.6456e-07	6.84131e-06
ENSG00000169174.10	-1.09886	6.6617e-07	6.85045e-06
ENSG00000100504.17	-1.0912	6.73641e-07	6.92251e-06
ENSG00000171747.9	-1.52691	6.83184e-07	7.01644e-06
ENSG00000143314.12	-1.2144	6.86873e-07	7.05017e-06
ENSG00000167863.12	-1.03139	7.07024e-07	7.24845e-06
ENSG00000164142.16	1.05876	7.10346e-07	7.27822e-06
ENSG00000186448.15	1.06979	7.11208e-07	7.28277e-06
ENSG00000148484.18	-1.03041	7.20243e-07	7.37095e-06
ENSG00000262979.1	4.13409	7.20894e-07	7.37328e-06
ENSG00000172493.20	1.11075	7.26912e-07	7.42175e-06
ENSG00000135838.13	2.33376	7.31935e-07	7.46865e-06
ENSG00000197894.11	-1.13552	7.34288e-07	7.48827e-06
ENSG00000196787.3	1.18712	7.38527e-07	7.52709e-06
ENSG00000100665.12	-1.04153	7.40432e-07	7.54209e-06
ENSG00000128713.13	5.47656	7.45374e-07	7.588e-06
ENSG00000165264.11	-1.23988	7.87698e-07	8.01417e-06
ENSG00000076641.4	5.49913	7.88835e-07	8.02105e-06
ENSG00000184076.13	-1.23238	8.03881e-07	8.15416e-06
ENSG00000168124.2	2.83833	8.04267e-07	8.15416e-06
ENSG00000080561.13	1.27728	8.19505e-07	8.29415e-06
ENSG00000251012.2	-1.37675	8.29583e-07	8.3864e-06
ENSG00000134824.14	-1.23495	8.3066e-07	8.39242e-06
ENSG00000260404.3	2.11608	8.33005e-07	8.41123e-06
ENSG00000177721.4	-1.26138	8.38715e-07	8.45906e-06
ENSG00000183742.12	1.08793	8.5584e-07	8.6168e-06
ENSG00000115604.10	2.43037	8.61615e-07	8.66493e-06
ENSG00000147123.10	-1.04607	8.73871e-07	8.78311e-06
ENSG00000261534.1	1.52706	8.8035e-07	8.84313e-06
ENSG00000223511.7	5.42922	8.93713e-07	8.96701e-06
ENSG00000168026.18	1.44645	9.15053e-07	9.17583e-06
ENSG00000006432.15	1.47029	9.16887e-07	9.18893e-06
ENSG00000079689.14	-1.62345	9.24071e-07	9.25027e-06
ENSG00000163072.15	-1.10863	9.732e-07	9.70857e-06
ENSG00000256453.2	2.02354	9.77878e-07	9.74966e-06
ENSG00000275066.5	1.01156	9.93478e-07	9.89953e-06
ENSG00000124216.4	2.58854	1.06534e-06	1.05732e-05
ENSG00000277149.5	1.4212	1.09182e-06	1.08114e-05
ENSG00000135925.9	1.89025	1.10055e-06	1.08855e-05
ENSG00000071282.12	-1.44692	1.11359e-06	1.10019e-05
ENSG00000143771.12	-1.14577	1.11558e-06	1.10153e-05
ENSG00000198034.11	-1.03406	1.12802e-06	1.1113e-05
ENSG00000114861.20	1.14234	1.13155e-06	1.11414e-05
ENSG00000205534.6	1.39705	1.14277e-06	1.12265e-05
ENSG00000158710.14	-1.10614	1.15403e-06	1.13307e-05
ENSG00000169689.15	-1.16525	1.20531e-06	1.17868e-05
ENSG00000180747.15	1.70701	1.23476e-06	1.20621e-05
ENSG00000188010.14	-1.55173	1.23646e-06	1.2069e-05
ENSG00000278144.1	1.39558	1.25432e-06	1.22326e-05
ENSG00000116663.11	1.84745	1.30487e-06	1.27043e-05
ENSG00000134248.13	-1.4161	1.3227e-06	1.28634e-05
ENSG00000213886.3	1.58886	1.32757e-06	1.29015e-05
ENSG00000164188.8	5.81725	1.33681e-06	1.29717e-05
ENSG00000196358.11	4.49048	1.35013e-06	1.30936e-05
ENSG00000254772.10	-1.00912	1.39981e-06	1.35302e-05
ENSG00000184983.10	-1.13949	1.41203e-06	1.36332e-05
ENSG00000284697.1	1.31334	1.41972e-06	1.36922e-05
ENSG00000111716.12	-1.00303	1.46258e-06	1.409e-05
ENSG00000205544.4	-1.71255	1.46741e-06	1.41287e-05
ENSG00000164885.13	-1.15569	1.49798e-06	1.44071e-05
ENSG00000126088.14	-1.15279	1.54606e-06	1.48367e-05
ENSG00000111669.15	-1.21646	1.54698e-06	1.48374e-05
ENSG00000162595.6	1.11533	1.55026e-06	1.48598e-05
ENSG00000116586.11	-1.17905	1.56386e-06	1.49745e-05
ENSG00000227199.1	2.47713	1.56545e-06	1.49815e-05
ENSG00000125743.10	-1.34192	1.57893e-06	1.50939e-05
ENSG00000103404.14	1.03691	1.63651e-06	1.55844e-05
ENSG00000162650.16	1.19423	1.63954e-06	1.56048e-05
ENSG00000165816.13	-1.07481	1.66024e-06	1.57845e-05
ENSG00000156411.9	-1.49311	1.66876e-06	1.58482e-05
ENSG00000171234.14	-1.13225	1.69527e-06	1.60825e-05
ENSG00000100167.20	-1.33374	1.70501e-06	1.61661e-05
ENSG00000213997.3	1.43925	1.74706e-06	1.65467e-05
ENSG00000135441.7	-1.3325	1.75918e-06	1.66343e-05
ENSG00000180318.4	1.28969	1.76188e-06	1.66508e-05
ENSG00000189043.10	-1.20186	1.77369e-06	1.67352e-05
ENSG00000110200.8	-1.16221	1.78298e-06	1.68137e-05
ENSG00000233954.6	-1.84849	1.80991e-06	1.70585e-05
ENSG00000135404.11	-1.18608	1.82137e-06	1.71478e-05
ENSG00000163131.11	1.40359	1.84356e-06	1.7338e-05
ENSG00000164307.13	1.36738	1.86672e-06	1.75369e-05
ENSG00000089157.16	-1.05251	1.89491e-06	1.7778e-05
ENSG00000241468.7	-1.38393	1.92272e-06	1.80114e-05
ENSG00000130749.10	1.11654	1.92344e-06	1.80114e-05
ENSG00000273259.3	-1.00378	1.9252e-06	1.80183e-05
ENSG00000126970.16	-1.02269	1.94465e-06	1.81612e-05
ENSG00000240972.2	-1.50348	1.95957e-06	1.82907e-05
ENSG00000198265.12	1.0427	2.01747e-06	1.8811e-05
ENSG00000223784.2	-1.0495	2.04295e-06	1.9018e-05
ENSG00000170860.4	-1.08459	2.0573e-06	1.91414e-05
ENSG00000214226.9	1.12545	2.07009e-06	1.92501e-05
ENSG00000172339.10	-1.43631	2.09187e-06	1.94215e-05
ENSG00000218358.2	2.06617	2.11126e-06	1.95806e-05
ENSG00000114805.17	1.45344	2.13324e-06	1.97739e-05
ENSG00000217555.12	-1.08926	2.13522e-06	1.97817e-05
ENSG00000099385.11	-1.22679	2.15508e-06	1.99551e-05
ENSG00000105929.16	-1.90814	2.19212e-06	2.02873e-05
ENSG00000250266.1	-1.76636	2.19786e-06	2.03296e-05
ENSG00000088827.12	4.44603	2.22487e-06	2.05467e-05
ENSG00000113924.12	-1.25243	2.2269e-06	2.05545e-05
ENSG00000251357.4	-1.51371	2.25428e-06	2.07905e-05
ENSG00000205542.11	-1.00954	2.25485e-06	2.07905e-05
ENSG00000096092.6	-1.04494	2.25626e-06	2.07924e-05
ENSG00000170584.11	-1.06381	2.31005e-06	2.12657e-05
ENSG00000106367.15	-1.1601	2.33019e-06	2.14284e-05
ENSG00000134769.21	1.54963	2.34319e-06	2.15366e-05
ENSG00000130332.15	-1.42171	2.40959e-06	2.21002e-05
ENSG00000178573.7	2.49089	2.46003e-06	2.24917e-05
ENSG00000163344.6	-1.17465	2.50715e-06	2.28865e-05
ENSG00000124126.14	2.68954	2.53106e-06	2.30926e-05
ENSG00000228474.6	-1.27069	2.5343e-06	2.31086e-05
ENSG00000217825.2	4.07544	2.53547e-06	2.31086e-05
ENSG00000130748.7	-1.48011	2.54513e-06	2.31845e-05
ENSG00000006740.17	1.13817	2.56623e-06	2.33645e-05
ENSG00000197483.10	1.4472	2.57913e-06	2.34697e-05
ENSG00000184012.12	1.15105	2.63418e-06	2.39581e-05
ENSG00000167397.15	-1.31014	2.64158e-06	2.40003e-05
ENSG00000284542.1	1.48805	2.65061e-06	2.40698e-05
ENSG00000167123.19	-1.04067	2.77442e-06	2.51025e-05
ENSG00000051523.11	-1.35394	2.78756e-06	2.52083e-05
ENSG00000214338.10	3.50604	2.7915e-06	2.52308e-05
ENSG00000196782.12	1.02645	2.81091e-06	2.53798e-05
ENSG00000172428.11	-1.30529	2.82347e-06	2.54801e-05
ENSG00000123095.6	1.14105	2.88996e-06	2.60665e-05
ENSG00000186056.10	1.78372	2.92533e-06	2.63719e-05
ENSG00000146054.18	-1.70516	2.94629e-06	2.65059e-05
ENSG00000075239.13	-1.00131	2.95919e-06	2.66082e-05
ENSG00000163625.15	1.16059	2.97222e-06	2.66978e-05
ENSG00000286268.1	-1.37514	2.98885e-06	2.68333e-05
ENSG00000151882.11	2.0589	2.99624e-06	2.6872e-05
ENSG00000164080.13	1.33766	3.00508e-06	2.69236e-05
ENSG00000272333.5	1.18226	3.04592e-06	2.72754e-05
ENSG00000176349.11	5.6092	3.05166e-06	2.73128e-05
ENSG00000167283.8	-1.14731	3.06984e-06	2.74473e-05
ENSG00000171316.12	1.04482	3.12374e-06	2.79005e-05
ENSG00000121236.21	1.27488	3.12555e-06	2.79024e-05
ENSG00000168653.11	-1.14511	3.12731e-06	2.79038e-05
ENSG00000171766.16	-1.09352	3.14204e-06	2.80208e-05
ENSG00000203797.10	2.58643	3.14727e-06	2.80531e-05
ENSG00000085871.9	-1.25992	3.18004e-06	2.83162e-05
ENSG00000258311.5	-1.28919	3.18546e-06	2.83355e-05
ENSG00000169228.14	1.28844	3.2076e-06	2.85032e-05
ENSG00000278709.2	-1.66493	3.21276e-06	2.85346e-05
ENSG00000116990.11	1.92705	3.26433e-06	2.88894e-05
ENSG00000167258.13	1.12697	3.35919e-06	2.96686e-05
ENSG00000134533.6	-1.10497	3.36777e-06	2.97293e-05
ENSG00000164096.13	-1.22001	3.39411e-06	2.99466e-05
ENSG00000007255.10	-1.61744	3.40666e-06	3.00421e-05
ENSG00000106268.15	-1.19437	3.41046e-06	3.00604e-05
ENSG00000099625.13	1.11587	3.41706e-06	3.01033e-05
ENSG00000154263.17	3.19608	3.42655e-06	3.01717e-05
ENSG00000163637.13	1.76531	3.44626e-06	3.03298e-05
ENSG00000252561.1	2.45014	3.57074e-06	3.13462e-05
ENSG00000249639.1	5.2942	3.64039e-06	3.18772e-05
ENSG00000230149.2	1.69087	3.71085e-06	3.24127e-05
ENSG00000122696.14	1.62655	3.72908e-06	3.25556e-05
ENSG00000237807.3	1.14442	3.76056e-06	3.27975e-05
ENSG00000168298.6	1.91382	3.77148e-06	3.28763e-05
ENSG00000244187.8	-1.47748	3.77778e-06	3.29147e-05
ENSG00000213553.4	-1.1079	3.78127e-06	3.29286e-05
ENSG00000224739.2	-1.87965	3.80226e-06	3.30949e-05
ENSG00000052802.13	-1.12736	3.8114e-06	3.31579e-05
ENSG00000125356.7	-1.32501	4.00698e-06	3.4686e-05
ENSG00000166268.10	1.82558	4.01023e-06	3.46969e-05
ENSG00000188460.4	3.41586	4.06581e-06	3.5096e-05
ENSG00000141384.12	1.13241	4.06644e-06	3.5096e-05
ENSG00000151612.16	1.01893	4.23009e-06	3.64541e-05
ENSG00000147155.11	-1.32134	4.25997e-06	3.66754e-05
ENSG00000116288.13	-1.01306	4.26937e-06	3.67381e-05
ENSG00000198586.14	1.01991	4.35423e-06	3.74313e-05
ENSG00000269190.6	-1.15724	4.4023e-06	3.78072e-05
ENSG00000134333.14	-1.38165	4.5106e-06	3.8661e-05
ENSG00000146066.3	-1.21183	4.54829e-06	3.89457e-05
ENSG00000221947.7	2.97862	4.5952e-06	3.92894e-05
ENSG00000186472.20	1.02074	4.6795e-06	3.99513e-05
ENSG00000256713.7	5.25703	4.72727e-06	4.03394e-05
ENSG00000241990.5	-2.24028	4.77631e-06	4.0698e-05
ENSG00000134202.10	-1.00929	4.82881e-06	4.11252e-05
ENSG00000118058.21	1.2712	4.86881e-06	4.14254e-05
ENSG00000104915.15	-1.05105	4.91568e-06	4.17425e-05
ENSG00000275713.2	1.41774	4.93361e-06	4.18441e-05
ENSG00000158055.15	1.3817	4.93485e-06	4.18441e-05
ENSG00000130770.18	-1.04187	5.02441e-06	4.25828e-05
ENSG00000124664.11	-1.20785	5.04426e-06	4.27094e-05
ENSG00000228232.1	-1.15018	5.09761e-06	4.30773e-05
ENSG00000181444.13	1.89514	5.27054e-06	4.43663e-05
ENSG00000196569.12	1.13515	5.30219e-06	4.45896e-05
ENSG00000140876.11	-1.83862	5.48056e-06	4.59786e-05
ENSG00000150630.4	1.66137	5.48841e-06	4.60223e-05
ENSG00000105583.11	-1.00205	5.56966e-06	4.66587e-05
ENSG00000180573.9	1.19303	5.57782e-06	4.67045e-05
ENSG00000164056.11	1.08008	5.61559e-06	4.69982e-05
ENSG00000255439.6	-1.30664	5.64673e-06	4.72134e-05
ENSG00000184845.4	2.85808	5.89678e-06	4.91829e-05
ENSG00000276180.1	1.89846	5.89924e-06	4.91829e-05
ENSG00000131023.13	1.02998	5.94568e-06	4.95463e-05
ENSG00000099800.8	-1.13541	5.98224e-06	4.98034e-05
ENSG00000183354.12	1.03135	6.00856e-06	4.99986e-05
ENSG00000111640.15	-1.06659	6.05228e-06	5.03143e-05
ENSG00000167645.17	-1.32803	6.06599e-06	5.03801e-05
ENSG00000213500.3	1.49053	6.17327e-06	5.12223e-05
ENSG00000236438.7	1.31181	6.18558e-06	5.13e-05
ENSG00000128591.15	1.96933	6.24032e-06	5.17047e-05
ENSG00000112667.12	-1.37567	6.25187e-06	5.17758e-05
ENSG00000285722.1	3.13331	6.3753e-06	5.27227e-05
ENSG00000162585.17	-1.10807	6.48081e-06	5.35443e-05
ENSG00000167173.19	1.01143	6.55044e-06	5.40683e-05
ENSG00000283178.1	2.51507	6.71025e-06	5.52826e-05
ENSG00000280270.1	5.50045	6.75125e-06	5.5594e-05
ENSG00000270136.6	-1.20452	6.76201e-06	5.56563e-05
ENSG00000010379.16	2.82857	6.7728e-06	5.57188e-05
ENSG00000204287.14	1.44346	6.78406e-06	5.5785e-05
ENSG00000171243.8	-2.01648	6.98427e-06	5.7296e-05
ENSG00000140519.14	3.3865	7.0022e-06	5.74161e-05
ENSG00000083844.10	1.00456	7.09362e-06	5.80698e-05
ENSG00000285799.1	2.48722	7.11554e-06	5.82083e-05
ENSG00000248323.6	2.48967	7.12042e-06	5.82209e-05
ENSG00000163959.10	4.24795	7.21278e-06	5.89207e-05
ENSG00000184319.16	-1.49113	7.23744e-06	5.90944e-05
ENSG00000129559.13	-1.2453	7.24926e-06	5.91632e-05
ENSG00000139718.10	1.19241	7.26805e-06	5.9261e-05
ENSG00000181218.5	1.06111	7.31332e-06	5.96022e-05
ENSG00000127184.13	-1.3665	7.32625e-06	5.96517e-05
ENSG00000185043.11	-1.10445	7.3556e-06	5.98627e-05
ENSG00000249209.2	-1.01983	7.37147e-06	5.99638e-05
ENSG00000133935.6	-1.14644	7.39963e-06	6.01367e-05
ENSG00000241837.7	-1.00722	7.43103e-06	6.03356e-05
ENSG00000145321.13	2.15901	7.45972e-06	6.05095e-05
ENSG00000127445.13	-1.07402	7.46288e-06	6.05095e-05
ENSG00000186010.19	-1.60137	7.56408e-06	6.11933e-05
ENSG00000197061.4	2.98602	7.56831e-06	6.11933e-05
ENSG00000173660.12	-1.12506	7.62346e-06	6.15249e-05
ENSG00000161682.14	-1.17222	7.75271e-06	6.251e-05
ENSG00000144852.17	2.58865	7.79102e-06	6.27608e-05
ENSG00000133983.15	-1.01169	7.88883e-06	6.3402e-05
ENSG00000162961.14	-1.07522	7.95298e-06	6.3813e-05
ENSG00000107819.13	-1.075	8.21929e-06	6.57241e-05
ENSG00000176340.4	-1.08234	8.31528e-06	6.64002e-05
ENSG00000236337.1	2.90556	8.41395e-06	6.7065e-05
ENSG00000164405.11	-1.09607	8.59116e-06	6.83523e-05
ENSG00000168243.11	1.74223	8.74947e-06	6.95165e-05
ENSG00000166148.3	2.43842	8.94114e-06	7.08776e-05
ENSG00000151117.9	1.07668	8.99028e-06	7.12023e-05
ENSG00000169599.12	-1.0184	9.00173e-06	7.12607e-05
ENSG00000105290.12	-1.8766	9.1559e-06	7.23495e-05
ENSG00000184924.5	-1.36515	9.17258e-06	7.24155e-05
ENSG00000141741.12	-1.01234	9.22815e-06	7.28213e-05
ENSG00000270087.5	2.17981	9.35821e-06	7.37807e-05
ENSG00000214076.3	1.91714	9.36669e-06	7.37807e-05
ENSG00000119013.9	-1.34482	9.61817e-06	7.55564e-05
ENSG00000104979.9	-1.21389	9.69401e-06	7.60836e-05
ENSG00000258674.5	-1.56523	9.72789e-06	7.6315e-05
ENSG00000183011.13	-1.87736	1.00538e-05	7.85534e-05
ENSG00000175567.9	-1.15846	1.02323e-05	7.98406e-05
ENSG00000143469.19	2.04074	1.03507e-05	8.06556e-05
ENSG00000224114.1	-1.2992	1.05431e-05	8.20817e-05
ENSG00000164616.16	-2.05753	1.05999e-05	8.24868e-05
ENSG00000177700.6	-1.0961	1.07728e-05	8.3571e-05
ENSG00000224877.4	-1.72085	1.08123e-05	8.38181e-05
ENSG00000214736.7	-1.0803	1.08191e-05	8.38181e-05
ENSG00000131323.14	1.37022	1.08857e-05	8.4259e-05
ENSG00000117318.9	1.16732	1.10317e-05	8.51994e-05
ENSG00000067064.11	-1.1118	1.11493e-05	8.5917e-05
ENSG00000280269.1	3.09596	1.11702e-05	8.60405e-05
ENSG00000258830.1	1.11507	1.12169e-05	8.63618e-05
ENSG00000126267.10	-1.28662	1.13256e-05	8.71603e-05
ENSG00000089116.4	5.06971	1.14244e-05	8.78039e-05
ENSG00000137440.4	-2.17468	1.14717e-05	8.81287e-05
ENSG00000283103.2	-1.60146	1.14899e-05	8.81907e-05
ENSG00000151366.13	-1.12719	1.19086e-05	9.10831e-05
ENSG00000185722.18	1.12767	1.21022e-05	9.24016e-05
ENSG00000083168.11	1.17953	1.211e-05	9.24205e-05
ENSG00000111665.11	-1.04917	1.23234e-05	9.40076e-05
ENSG00000204308.8	-1.11624	1.24385e-05	9.47615e-05
ENSG00000172201.12	2.83669	1.24568e-05	9.4818e-05
ENSG00000075461.6	-1.20707	1.25617e-05	9.54495e-05
ENSG00000229054.1	4.27443	1.26601e-05	9.60511e-05
ENSG00000165912.16	-1.06105	1.2663e-05	9.60511e-05
ENSG00000175344.17	2.5133	1.27789e-05	9.68459e-05
ENSG00000141552.17	-1.27374	1.29753e-05	9.82491e-05
ENSG00000204947.9	1.74961	1.30625e-05	9.88228e-05
ENSG00000131459.13	3.94328	1.32382e-05	0.000100066
ENSG00000114270.17	1.67619	1.33017e-05	0.000100502
ENSG00000231925.11	1.22059	1.33301e-05	0.000100634
ENSG00000140264.19	-1.35098	1.33308e-05	0.000100634
ENSG00000238133.6	3.45365	1.34296e-05	0.000101292
ENSG00000130940.15	1.05301	1.37101e-05	0.000103274
ENSG00000100321.15	-1.0131	1.37282e-05	0.000103365
ENSG00000272669.1	1.32917	1.37755e-05	0.000103677
ENSG00000134825.15	-1.07848	1.40836e-05	0.000105584
ENSG00000113448.19	1.05041	1.41223e-05	0.000105829
ENSG00000152409.9	1.16881	1.41402e-05	0.000105872
ENSG00000196747.4	2.31828	1.41622e-05	0.000105991
ENSG00000256152.2	2.10978	1.44203e-05	0.000107877
ENSG00000170153.11	2.88075	1.44544e-05	0.000107993
ENSG00000164061.5	1.72351	1.45184e-05	0.000108361
ENSG00000152229.18	2.00508	1.45231e-05	0.000108361
ENSG00000255339.6	-1.44363	1.45287e-05	0.000108361
ENSG00000149273.15	-1.30274	1.47923e-05	0.000110139
ENSG00000196735.11	1.85361	1.50072e-05	0.000111643
ENSG00000143847.15	-3.13707	1.50146e-05	0.00011165
ENSG00000183172.8	-1.17079	1.52804e-05	0.000113229
ENSG00000133315.11	-1.13017	1.52855e-05	0.000113229
ENSG00000115020.17	1.01824	1.53783e-05	0.000113772
ENSG00000125046.14	2.86569	1.54065e-05	0.000113884
ENSG00000252464.1	1.83151	1.5502e-05	0.000114444
ENSG00000226025.9	2.75882	1.55134e-05	0.00011448
ENSG00000234896.1	2.75506	1.5574e-05	0.000114878
ENSG00000224389.9	3.14596	1.55906e-05	0.000114952
ENSG00000119705.9	-1.38482	1.56348e-05	0.000115229
ENSG00000107833.10	-1.02118	1.59303e-05	0.000117158
ENSG00000145494.11	-1.04538	1.60267e-05	0.000117768
ENSG00000165629.20	-1.11578	1.60895e-05	0.00011813
ENSG00000167508.12	-1.23937	1.61127e-05	0.00011825
ENSG00000073605.18	1.23982	1.6205e-05	0.000118828
ENSG00000137145.20	1.10704	1.62227e-05	0.000118907
ENSG00000147383.11	-1.07791	1.6331e-05	0.0001196
ENSG00000130066.16	1.2144	1.64904e-05	0.000120615
ENSG00000006128.12	5.19088	1.65154e-05	0.000120646
ENSG00000228166.1	5.19088	1.65154e-05	0.000120646
ENSG00000205155.8	-1.07992	1.65381e-05	0.000120762
ENSG00000008516.17	2.4579	1.66142e-05	0.000121266
ENSG00000175854.12	-1.53056	1.68743e-05	0.000122958
ENSG00000150779.11	-1.22576	1.69196e-05	0.000123237
ENSG00000237296.9	1.98719	1.7087e-05	0.000124352
ENSG00000156966.7	1.52908	1.71995e-05	0.000125066
ENSG00000100196.11	-1.19533	1.73345e-05	0.000125873
ENSG00000196646.12	1.10515	1.73394e-05	0.000125873
ENSG00000164308.16	1.26031	1.73522e-05	0.000125913
ENSG00000119630.14	1.46635	1.74053e-05	0.000126247
ENSG00000165121.11	1.62978	1.74504e-05	0.000126468
ENSG00000185019.17	1.0325	1.74504e-05	0.000126468
ENSG00000173889.16	1.121	1.76299e-05	0.000127712
ENSG00000178502.6	1.01236	1.80169e-05	0.000130194
ENSG00000183604.14	1.69302	1.80556e-05	0.00013042
ENSG00000120708.17	-2.04963	1.81511e-05	0.000130947
ENSG00000174125.8	2.05337	1.81692e-05	0.000131023
ENSG00000286138.1	2.76073	1.83588e-05	0.000132336
ENSG00000273541.1	-1.88151	1.86753e-05	0.000134394
ENSG00000141867.17	1.2443	1.87372e-05	0.000134729
ENSG00000103145.10	-1.03456	1.89162e-05	0.000135903
ENSG00000152217.18	1.01483	1.92039e-05	0.00013763
ENSG00000254827.5	-1.87223	1.92619e-05	0.000137988
ENSG00000261183.5	-1.33368	1.94959e-05	0.000139378
ENSG00000008988.9	-1.12176	1.98534e-05	0.0001417
ENSG00000160961.12	1.08024	2.00475e-05	0.00014291
ENSG00000196976.7	-1.35788	2.00968e-05	0.000143203
ENSG00000231418.1	-2.25547	2.01414e-05	0.000143404
ENSG00000090266.13	-1.16736	2.02688e-05	0.000144192
ENSG00000278217.1	1.54107	2.06859e-05	0.00014674
ENSG00000112139.16	1.19929	2.07904e-05	0.000147302
ENSG00000114841.17	1.03163	2.09692e-05	0.000148327
ENSG00000267795.5	-1.72652	2.10358e-05	0.000148718
ENSG00000242299.1	-1.10702	2.10731e-05	0.000148828
ENSG00000272870.2	-3.35525	2.10742e-05	0.000148828
ENSG00000187140.5	2.35667	2.12253e-05	0.000149685
ENSG00000169403.12	1.83633	2.12296e-05	0.000149685
ENSG00000271554.1	3.72738	2.12787e-05	0.000149968
ENSG00000204131.9	1.14714	2.17773e-05	0.000153091
ENSG00000029534.20	2.88838	2.18415e-05	0.000153437
ENSG00000188185.11	1.58018	2.19013e-05	0.000153795
ENSG00000263574.1	3.84671	2.19152e-05	0.00015383
ENSG00000106153.13	-1.21256	2.19246e-05	0.000153835
ENSG00000037241.7	-1.05081	2.2183e-05	0.000155334
ENSG00000076662.10	-1.50204	2.23887e-05	0.000156586
ENSG00000132541.11	-1.14223	2.24175e-05	0.000156723
ENSG00000005075.15	-1.33742	2.24429e-05	0.000156776
ENSG00000170955.10	-2.37398	2.2621e-05	0.000157839
ENSG00000125995.16	-1.49285	2.30146e-05	0.000160191
ENSG00000173113.6	-1.09698	2.32261e-05	0.000161405
ENSG00000277639.2	-1.81825	2.33648e-05	0.000162304
ENSG00000103363.14	-1.33771	2.36816e-05	0.000164241
ENSG00000135940.6	-1.01492	2.37002e-05	0.000164241
ENSG00000259112.2	-1.08459	2.37405e-05	0.000164455
ENSG00000136810.13	-1.35182	2.37595e-05	0.000164521
ENSG00000151090.18	1.21167	2.37713e-05	0.000164537
ENSG00000145734.19	1.1489	2.38053e-05	0.000164707
ENSG00000100162.15	-1.20715	2.40376e-05	0.000166248
ENSG00000265763.4	-1.12133	2.41033e-05	0.000166504
ENSG00000104213.12	1.02387	2.41696e-05	0.000166796
ENSG00000234431.2	1.19975	2.47391e-05	0.000170356
ENSG00000166828.3	3.28166	2.49816e-05	0.000171723
ENSG00000125652.8	-1.66594	2.4994e-05	0.000171723
ENSG00000118181.11	-1.08197	2.52543e-05	0.000173354
ENSG00000175315.3	-1.94294	2.55396e-05	0.000174968
ENSG00000198931.10	-1.31105	2.59355e-05	0.000177331
ENSG00000119227.8	-1.37102	2.62848e-05	0.000179438
ENSG00000142507.10	-1.06072	2.6616e-05	0.000181414
ENSG00000166352.16	-1.29942	2.66797e-05	0.000181747
ENSG00000002330.13	-1.28888	2.68672e-05	0.00018284
ENSG00000171345.13	-1.08449	2.69022e-05	0.000183007
ENSG00000184752.13	-1.127	2.69507e-05	0.000183265
ENSG00000087253.13	-1.64347	2.71469e-05	0.000184311
ENSG00000173272.16	-1.06231	2.73627e-05	0.000185704
ENSG00000256514.1	-1.65985	2.73918e-05	0.000185756
ENSG00000100300.18	-1.58837	2.7616e-05	0.000187204
ENSG00000225206.9	1.74683	2.78467e-05	0.000188621
ENSG00000285668.1	1.52294	2.83235e-05	0.000191478
ENSG00000113389.16	2.18712	2.84384e-05	0.00019218
ENSG00000239620.2	3.88131	2.87249e-05	0.000193815
ENSG00000147041.12	1.40155	2.87733e-05	0.000194067
ENSG00000239407.5	1.4521	2.9151e-05	0.000196158
ENSG00000285815.1	-1.17845	2.91739e-05	0.000196236
ENSG00000164919.11	-1.41218	2.93464e-05	0.000197156
ENSG00000239672.7	-1.32615	3.04219e-05	0.000203451
ENSG00000004399.12	-1.66393	3.06563e-05	0.000204626
ENSG00000235162.8	-1.11358	3.07193e-05	0.000204968
ENSG00000247137.8	1.3783	3.07602e-05	0.000205083
ENSG00000099365.11	2.2761	3.07902e-05	0.000205127
ENSG00000167136.7	-1.09551	3.09963e-05	0.000206341
ENSG00000267736.2	1.87881	3.11552e-05	0.000207241
ENSG00000229241.1	2.359	3.12165e-05	0.00020757
ENSG00000158014.14	5.39581	3.15884e-05	0.000209642
ENSG00000136010.14	1.55272	3.21396e-05	0.000213057
ENSG00000256745.1	-1.02734	3.2346e-05	0.00021418
ENSG00000147604.14	-1.09813	3.24106e-05	0.000214526
ENSG00000197956.10	-1.41703	3.26355e-05	0.000215687
ENSG00000169976.6	-1.13989	3.31178e-05	0.00021846
ENSG00000226976.3	-1.49612	3.35676e-05	0.000221175
ENSG00000179029.14	-1.15812	3.36393e-05	0.00022148
ENSG00000072506.12	-1.00764	3.36553e-05	0.000221501
ENSG00000165140.10	-1.45076	3.44082e-05	0.000226285
ENSG00000229833.9	-1.27123	3.44333e-05	0.000226365
ENSG00000006757.12	-1.33099	3.45863e-05	0.000227199
ENSG00000243742.5	2.53046	3.47782e-05	0.000228288
ENSG00000169020.10	-1.28415	3.49505e-05	0.000229159
ENSG00000119421.7	-1.18836	3.517e-05	0.000230338
ENSG00000186862.19	-3.07335	3.55202e-05	0.00023237
ENSG00000182534.13	-1.13769	3.61081e-05	0.000236039
ENSG00000198242.14	-1.03113	3.6379e-05	0.000237541
ENSG00000106400.12	-1.10118	3.65355e-05	0.000238295
ENSG00000121101.15	3.38292	3.65757e-05	0.000238468
ENSG00000266976.2	2.08033	3.67771e-05	0.000239602
ENSG00000198258.10	-1.57648	3.69739e-05	0.000240704
ENSG00000228205.1	-1.97911	3.72851e-05	0.000242639
ENSG00000186468.13	-1.20191	3.7351e-05	0.000242977
ENSG00000099795.7	-1.39878	3.74234e-05	0.000243319
ENSG00000113441.16	1.0719	3.75013e-05	0.000243591
ENSG00000187840.5	-1.31536	3.76201e-05	0.00024418
ENSG00000271714.1	2.71822	3.79976e-05	0.00024608
ENSG00000156482.11	-1.03864	3.83934e-05	0.000248182
ENSG00000172663.9	-1.57235	3.85844e-05	0.000249231
ENSG00000124172.10	-1.18166	3.865e-05	0.000249562
ENSG00000268043.7	1.00894	3.87484e-05	0.000249919
ENSG00000267453.7	-2.21855	3.93606e-05	0.000253492
ENSG00000196636.7	-1.25651	3.96313e-05	0.000255141
ENSG00000127540.12	-1.47614	3.99339e-05	0.000256899
ENSG00000052795.13	1.10024	4.05056e-05	0.000260001
ENSG00000105737.9	3.01336	4.05964e-05	0.000260487
ENSG00000159199.14	-1.14972	4.06353e-05	0.000260641
ENSG00000173436.15	-1.12707	4.09199e-05	0.000262369
ENSG00000121989.15	1.02577	4.09622e-05	0.000262461
ENSG00000196154.12	-2.35589	4.09729e-05	0.000262461
ENSG00000102962.5	2.3485	4.10732e-05	0.000262965
ENSG00000169246.16	1.98866	4.11548e-05	0.000263197
ENSG00000162076.13	-1.48214	4.14929e-05	0.000265067
ENSG00000155761.13	2.57343	4.16054e-05	0.000265591
ENSG00000084628.10	4.2272	4.19983e-05	0.000267707
ENSG00000067836.12	-1.08717	4.22512e-05	0.000269122
ENSG00000182359.15	-1.34383	4.22897e-05	0.000269268
ENSG00000152082.14	-1.77596	4.27255e-05	0.000271547
ENSG00000249456.1	1.3016	4.27925e-05	0.000271873
ENSG00000256940.1	-2.31987	4.30341e-05	0.000273109
ENSG00000247596.9	-1.04098	4.32506e-05	0.000274383
ENSG00000215154.6	1.45415	4.35759e-05	0.000276346
ENSG00000173805.15	1.86467	4.37283e-05	0.00027701
ENSG00000167700.9	-1.09794	4.44149e-05	0.000281052
ENSG00000110852.4	3.29241	4.47846e-05	0.000283083
ENSG00000254285.3	-1.67409	4.51797e-05	0.000285166
ENSG00000226049.3	1.61292	4.5299e-05	0.000285816
ENSG00000256043.3	1.13899	4.58723e-05	0.000288804
ENSG00000005448.16	-1.03053	4.59418e-05	0.000289138
ENSG00000103024.7	-1.24177	4.60625e-05	0.000289688
ENSG00000231500.7	-1.10179	4.61269e-05	0.000289904
ENSG00000284251.1	2.26311	4.65524e-05	0.000292135
ENSG00000222041.11	-1.27366	4.72314e-05	0.000295642
ENSG00000183960.9	1.02588	4.72343e-05	0.000295642
ENSG00000065526.11	1.38266	4.7247e-05	0.000295642
ENSG00000188825.13	-1.29251	4.73162e-05	0.000295969
ENSG00000255526.6	-1.22938	4.76109e-05	0.000297598
ENSG00000100393.13	1.2222	4.76824e-05	0.000297938
ENSG00000279673.1	-1.56781	4.81373e-05	0.000300673
ENSG00000137393.9	1.10863	4.82615e-05	0.000301232
ENSG00000112695.11	-1.18406	4.8429e-05	0.000302169
ENSG00000230521.1	1.78522	4.85175e-05	0.000302505
ENSG00000271824.1	-3.53566	4.85406e-05	0.00030254
ENSG00000105048.17	-1.59589	4.87472e-05	0.000303502
ENSG00000253200.1	1.072	4.90394e-05	0.000305103
ENSG00000108518.7	-1.02024	4.93324e-05	0.000306379
ENSG00000197714.9	1.44397	4.95588e-05	0.000307565
ENSG00000127481.15	1.10473	5.01847e-05	0.000310895
ENSG00000109475.16	-1.42571	5.02317e-05	0.000311076
ENSG00000111775.3	-1.184	5.0397e-05	0.000311878
ENSG00000041982.16	1.1463	5.07624e-05	0.000314027
ENSG00000147257.13	-1.28851	5.13101e-05	0.000316965
ENSG00000285708.1	1.10349	5.13373e-05	0.00031702
ENSG00000054148.17	-1.00443	5.1651e-05	0.000318731
ENSG00000182117.5	-1.17436	5.1818e-05	0.000319648
ENSG00000131174.6	-1.11425	5.24841e-05	0.000323299
ENSG00000163554.13	2.85027	5.31989e-05	0.000327355
ENSG00000165996.14	-1.15174	5.32182e-05	0.000327357
ENSG00000148468.17	2.63996	5.34254e-05	0.000328285
ENSG00000011028.14	-1.07271	5.38387e-05	0.000330707
ENSG00000104327.7	-2.61211	5.4157e-05	0.000332077
ENSG00000158825.6	-3.16888	5.43305e-05	0.000332671
ENSG00000167964.12	-1.28333	5.47569e-05	0.000334929
ENSG00000169230.10	-1.03979	5.48903e-05	0.000335627
ENSG00000263006.6	1.62234	5.49713e-05	0.000336005
ENSG00000215018.9	1.67298	5.49957e-05	0.000336036
ENSG00000127922.9	-1.30168	5.52965e-05	0.000337636
ENSG00000256100.1	-1.02197	5.53991e-05	0.000338144
ENSG00000283050.2	1.11401	5.6056e-05	0.000341452
ENSG00000211450.10	-1.03443	5.60587e-05	0.000341452
ENSG00000164128.7	1.44019	5.72752e-05	0.000347864
ENSG00000198133.8	2.15247	5.74097e-05	0.000348462
ENSG00000243479.3	-1.551	5.76289e-05	0.000349549
ENSG00000183347.14	3.33446	5.84072e-05	0.000353899
ENSG00000166136.16	-1.27492	5.84867e-05	0.000354258
ENSG00000184408.10	1.51821	5.9248e-05	0.000358246
ENSG00000170889.14	-1.42446	5.93086e-05	0.000358488
ENSG00000136866.13	1.01709	5.95468e-05	0.000359553
ENSG00000182004.13	-1.07723	5.97017e-05	0.000360363
ENSG00000255071.3	2.15646	6.10004e-05	0.000367438
ENSG00000175334.8	-1.11197	6.14793e-05	0.000370194
ENSG00000166920.12	1.16073	6.15299e-05	0.000370371
ENSG00000220201.7	1.48778	6.22153e-05	0.000374243
ENSG00000184226.15	1.07679	6.22231e-05	0.000374243
ENSG00000206190.11	2.68303	6.28005e-05	0.000376976
ENSG00000103152.11	-1.27185	6.29068e-05	0.000377484
ENSG00000223478.1	-2.43026	6.2944e-05	0.000377577
ENSG00000112419.14	1.12073	6.34787e-05	0.000380261
ENSG00000270022.3	4.05431	6.37733e-05	0.000381631
ENSG00000137880.6	-1.4802	6.41084e-05	0.000383373
ENSG00000115977.19	1.22179	6.41647e-05	0.000383578
ENSG00000273269.3	-1.02875	6.44115e-05	0.000384921
ENSG00000162241.12	1.18112	6.45476e-05	0.000385602
ENSG00000189077.11	-1.17022	6.529e-05	0.000389589
ENSG00000248124.7	1.08281	6.60742e-05	0.000393103
ENSG00000260836.2	-1.02269	6.61026e-05	0.000393138
ENSG00000281896.1	2.12396	6.63549e-05	0.000394503
ENSG00000272896.1	-1.34473	6.6771e-05	0.000396842
ENSG00000229124.6	-1.17359	6.72094e-05	0.000398902
ENSG00000273132.1	-2.24815	6.72379e-05	0.000398936
ENSG00000107338.10	1.58646	6.95527e-05	0.00041071
ENSG00000196465.10	-1.06543	7.02408e-05	0.000414071
ENSG00000284146.1	2.03462	7.04074e-05	0.000414772
ENSG00000170873.18	-1.28602	7.06919e-05	0.000416167
ENSG00000204220.11	-1.1617	7.08922e-05	0.000417064
ENSG00000154764.5	-1.84194	7.12286e-05	0.000418891
ENSG00000198625.13	1.01441	7.13876e-05	0.000419547
ENSG00000215030.5	-1.03115	7.17913e-05	0.000421499
ENSG00000182531.7	3.50325	7.20787e-05	0.000423043
ENSG00000215845.11	-1.37072	7.26012e-05	0.000425823
ENSG00000176101.12	-1.05662	7.31543e-05	0.000428778
ENSG00000130720.13	-1.10794	7.56537e-05	0.000441791
ENSG00000172586.8	-1.06345	7.57946e-05	0.000442265
ENSG00000115221.12	-1.10007	7.60039e-05	0.000443241
ENSG00000248538.7	-1.23884	7.62677e-05	0.000444482
ENSG00000126106.14	-1.15439	7.67016e-05	0.000446861
ENSG00000145247.11	-1.46544	7.75097e-05	0.000450815
ENSG00000130312.6	-1.05184	7.78553e-05	0.000452372
ENSG00000173572.11	3.61485	7.79135e-05	0.000452408
ENSG00000134146.12	-1.0697	7.8782e-05	0.000457298
ENSG00000080603.17	1.22173	7.91148e-05	0.000458924
ENSG00000197555.9	1.02253	7.96947e-05	0.000461826
ENSG00000175482.9	-1.50584	8.05807e-05	0.000466494
ENSG00000100387.8	-1.05142	8.20929e-05	0.000474303
ENSG00000286106.1	1.81903	8.23161e-05	0.000475199
ENSG00000180581.7	-1.31384	8.26586e-05	0.000476464
ENSG00000243795.1	5.11094	8.2709e-05	0.000476597
ENSG00000273443.1	2.79306	8.34522e-05	0.000480402
ENSG00000183010.16	-1.00133	8.43486e-05	0.000484761
ENSG00000274258.1	-1.37054	8.49492e-05	0.00048789
ENSG00000145287.10	1.95782	8.50699e-05	0.000488422
[truncated: 1,016 more rows]

## Sheet: DE_MERS_Calu3
GeneID	logFC	PValue	FDR
ENSG00000197747.9	-2.87779	2.15757914942949e-311	0
ENSG00000142168.15	-3.54029	2.01580823037692e-310	0
ENSG00000161958.11	1.47965	0.0412839	0.0497983
ENSG00000132522.16	1.17672	0.0409091	0.0493569
ENSG00000250722.6	1.52567	0.0407226	0.049146
ENSG00000213830.3	1.18215	0.0406983	0.0491202
ENSG00000238035.8	1.14704	0.040635	0.0490509
ENSG00000254973.2	-1.01034	0.0393021	0.0474932
ENSG00000198976.1	1.13789	0.0388961	0.0470161
ENSG00000233797.2	1.62146	0.0386538	0.0467334
ENSG00000249626.1	1.0873	0.038255	0.0462645
ENSG00000228492.2	1.08192	0.0378055	0.0457506
ENSG00000279443.1	1.10391	0.0370378	0.0448508
ENSG00000285872.1	1.19364	0.0358144	0.0434006
ENSG00000259826.1	1.08024	0.0355503	0.0430867
ENSG00000182326.15	1.04871	0.0354184	0.0429362
ENSG00000178082.6	1.30592	0.0352514	0.042743
ENSG00000176046.9	-1.24299	0.0350634	0.0425212
ENSG00000163157.15	1.05803	0.0346518	0.0420464
ENSG00000236810.6	1.01831	0.0341905	0.0415017
ENSG00000285601.1	1.04768	0.033938	0.0412012
ENSG00000258439.1	1.84191	0.0339161	0.0411776
ENSG00000236565.3	-1.03254	0.0336148	0.0408206
ENSG00000279452.1	1.25744	0.033478	0.0406603
ENSG00000234382.2	1.49467	0.0334444	0.0406225
ENSG00000125841.13	1.31683	0.033271	0.0404206
ENSG00000196267.12	-1.09245	0.0329491	0.040047
ENSG00000258858.1	1.51469	0.0325869	0.0396412
ENSG00000165695.10	1.32154	0.0325534	0.0396033
ENSG00000172650.13	1.20726	0.0321714	0.0391556
ENSG00000269967.1	1.85079	0.0320044	0.0389581
ENSG00000241860.7	1.06008	0.0316232	0.0385164
ENSG00000167550.11	-1.16879	0.031186	0.0380087
ENSG00000269680.1	1.32124	0.0309689	0.0377578
ENSG00000271868.1	1.44551	0.0304066	0.0370885
ENSG00000272328.1	1.49094	0.0303831	0.0370637
ENSG00000248375.1	1.2645	0.030037	0.0366656
ENSG00000173698.18	1.22162	0.0297331	0.0363145
ENSG00000218690.2	1.4989	0.0296515	0.0362201
ENSG00000167371.21	1.21373	0.0295543	0.0361093
ENSG00000213385.3	1.5008	0.0295244	0.0360754
ENSG00000232415.1	1.23132	0.0295093	0.0360595
ENSG00000261794.1	1.61651	0.0294551	0.0359985
ENSG00000283491.1	1.16962	0.0293786	0.0359129
ENSG00000162510.6	1.5066	0.0290527	0.0355352
ENSG00000280007.1	1.36527	0.0289553	0.0354238
ENSG00000263535.2	1.10122	0.0287138	0.035136
ENSG00000254527.1	1.63115	0.0283338	0.0346812
ENSG00000273002.1	1.13292	0.0280675	0.0343602
ENSG00000258857.1	1.63169	0.0280132	0.0342962
ENSG00000272092.1	1.10912	0.0278797	0.0341378
ENSG00000278385.1	1.14863	0.0274031	0.0335739
ENSG00000263155.6	-1.19985	0.0255723	0.0314042
ENSG00000124251.11	-1.13393	0.0251546	0.030907
ENSG00000258099.1	1.08369	0.0248568	0.0305569
ENSG00000130038.10	1.50202	0.0246817	0.0303483
ENSG00000270871.1	-1.11934	0.0244339	0.030059
ENSG00000198870.8	1.06049	0.0243714	0.0299908
ENSG00000234589.4	-1.08558	0.0242473	0.0298448
ENSG00000267199.1	1.05721	0.0241194	0.0296917
ENSG00000236778.8	1.41552	0.0239041	0.029431
ENSG00000214814.7	1.83829	0.0235757	0.0290309
ENSG00000233760.2	1.41674	0.0232815	0.0286813
ENSG00000226856.7	1.16225	0.0231574	0.0285347
ENSG00000282936.2	1.03152	0.0230891	0.0284567
ENSG00000080709.16	1.52237	0.0230669	0.0284336
ENSG00000131778.19	1.61409	0.0230601	0.0284273
ENSG00000171812.13	1.8281	0.02301	0.0283697
ENSG00000239494.2	1.42096	0.0229735	0.0283289
ENSG00000259015.1	1.83314	0.0228132	0.0281375
ENSG00000250697.2	1.8413	0.0227908	0.0281118
ENSG00000265888.2	1.8413	0.0227908	0.0281118
ENSG00000239388.9	1.4318	0.0226682	0.0279709
ENSG00000273001.1	1.28764	0.0226567	0.0279587
ENSG00000164197.12	1.52039	0.0226124	0.0279061
ENSG00000237017.1	1.2982	0.0224445	0.0277071
ENSG00000266490.1	1.30719	0.0222557	0.0274781
ENSG00000122691.13	1.44205	0.0221765	0.0273823
ENSG00000272693.4	-1.23098	0.0219461	0.0271057
ENSG00000264057.1	1.44355	0.02179	0.0269208
ENSG00000221184.1	1.11234	0.0215457	0.026627
ENSG00000163637.13	1.2423	0.021536	0.0266169
ENSG00000277837.1	1.12861	0.0212411	0.0262659
ENSG00000240970.1	1.17683	0.0211759	0.0261892
ENSG00000268189.2	1.63529	0.0211361	0.0261458
ENSG00000205143.3	-1.45111	0.0209351	0.0259048
ENSG00000236404.10	1.19999	0.0208881	0.0258485
ENSG00000239407.5	1.09934	0.0206511	0.025561
ENSG00000007174.18	1.16645	0.0206027	0.0255048
ENSG00000228906.1	1.63855	0.0202978	0.0251403
ENSG00000271225.1	1.10445	0.0201347	0.024953
ENSG00000150773.10	1.13529	0.0201139	0.0249292
ENSG00000267058.1	1.64049	0.0199965	0.024791
ENSG00000221819.6	1.6391	0.0199483	0.0247393
ENSG00000069696.7	1.0286	0.0199234	0.0247113
ENSG00000214146.3	1.63866	0.0196947	0.0244384
ENSG00000160678.12	1.64357	0.0196747	0.0244155
ENSG00000150510.17	-1.25769	0.0196553	0.024395
ENSG00000211454.15	1.63689	0.0194862	0.0241905
ENSG00000287978.1	-1.03533	0.0192548	0.023912
ENSG00000261732.1	1.42274	0.0190594	0.0236799
ENSG00000235724.10	1.64644	0.0189772	0.0235831
ENSG00000233871.2	1.36467	0.0181961	0.0226324
ENSG00000187534.6	-1.00285	0.0177718	0.0221146
ENSG00000286133.2	-1.00494	0.0174285	0.0216987
ENSG00000214198.8	1.05933	0.0173345	0.0215832
ENSG00000254473.1	1.18581	0.0173262	0.0215745
ENSG00000185522.9	-1.02652	0.017215	0.0214407
ENSG00000288528.1	2.13933	0.0171016	0.0213042
ENSG00000247121.7	-1.26668	0.0170472	0.0212397
ENSG00000235831.7	1.14511	0.0170361	0.0212274
ENSG00000271553.1	1.36793	0.0169515	0.0211252
ENSG00000277918.1	5.87668	0.0168517	0.0210101
ENSG00000113249.13	-1.01425	0.0167902	0.0209382
ENSG00000141756.19	1.17762	0.0166324	0.020749
ENSG00000249492.2	1.19403	0.016623	0.0207388
ENSG00000273188.1	1.31094	0.0165139	0.0206103
ENSG00000266066.1	-1.05913	0.0164986	0.0205929
ENSG00000270659.1	1.32636	0.0164448	0.0205288
ENSG00000213881.3	1.12611	0.0164346	0.0205191
ENSG00000188013.6	1.81632	0.0164105	0.0204905
ENSG00000224189.8	-1.36327	0.0163698	0.0204428
ENSG00000260160.1	1.82248	0.016305	0.0203649
ENSG00000106327.13	-1.27085	0.0162649	0.0203163
ENSG00000258689.1	1.31297	0.0162591	0.0203121
ENSG00000265479.6	1.3883	0.0160081	0.0200105
ENSG00000049089.15	-1.12401	0.0157821	0.0197426
ENSG00000125531.7	1.17649	0.0157248	0.0196739
ENSG00000187808.5	1.19133	0.0157143	0.0196623
ENSG00000262362.1	1.53787	0.0156488	0.0195846
ENSG00000197099.8	1.28285	0.0155817	0.019505
ENSG00000197670.6	1.13644	0.0155672	0.0194883
ENSG00000273247.5	1.03922	0.0155057	0.0194143
ENSG00000093100.13	1.53163	0.01543	0.0193223
ENSG00000228981.3	-1.29234	0.0154118	0.0193039
ENSG00000144724.20	-1.28991	0.015176	0.019017
ENSG00000243155.1	1.22845	0.0150734	0.0188941
ENSG00000230793.1	1.53353	0.0149848	0.0187844
ENSG00000261560.1	1.54575	0.0148628	0.0186344
ENSG00000135929.9	1.54327	0.0148177	0.0185791
ENSG00000069188.17	1.63575	0.0147304	0.0184766
ENSG00000280022.1	1.13759	0.0142972	0.0179534
ENSG00000144214.9	1.13807	0.0140777	0.017683
ENSG00000181619.11	-1.2538	0.0139471	0.0175282
ENSG00000033122.21	1.52752	0.0139308	0.017509
ENSG00000164438.6	-1.50571	0.0136664	0.0171895
ENSG00000267560.1	1.64665	0.0136504	0.0171707
ENSG00000227718.1	1.65118	0.0136499	0.0171707
ENSG00000254526.1	2.05713	0.0135142	0.0170071
ENSG00000135205.15	-1.30048	0.0135018	0.0169927
ENSG00000257913.2	-1.17267	0.0134938	0.016984
ENSG00000175874.10	-1.30936	0.0133275	0.0167809
ENSG00000184616.9	-1.31063	0.0132962	0.016744
ENSG00000264324.1	2.06669	0.0130827	0.0164777
ENSG00000228812.7	1.2084	0.0128119	0.0161499
ENSG00000242808.9	1.79035	0.0127631	0.0160908
ENSG00000165646.14	1.25501	0.0127587	0.0160864
ENSG00000277840.1	-1.17527	0.0127489	0.0160754
ENSG00000267309.1	-1.13372	0.0126361	0.0159367
ENSG00000068831.19	2.07557	0.0124743	0.0157421
ENSG00000230071.2	1.79205	0.0122776	0.0155009
ENSG00000229370.1	2.08119	0.0122002	0.0154043
ENSG00000225329.3	1.79991	0.0121796	0.0153795
ENSG00000204380.4	1.46474	0.0121735	0.015373
ENSG00000116032.5	1.80239	0.0121645	0.0153638
ENSG00000246090.7	1.62876	0.0120968	0.015283
ENSG00000244560.7	-1.3251	0.0120622	0.0152438
ENSG00000204577.11	1.80586	0.0120084	0.0151816
ENSG00000167619.13	-1.32642	0.0119945	0.0151663
ENSG00000275880.1	1.28497	0.0119527	0.0151145
ENSG00000280399.1	1.57006	0.011951	0.0151135
ENSG00000259972.3	-1.04154	0.011853	0.0149942
ENSG00000146197.9	1.10514	0.0118263	0.0149614
ENSG00000279801.1	1.47118	0.0117944	0.0149222
ENSG00000260743.1	1.17811	0.0117382	0.0148522
ENSG00000286782.1	1.80829	0.0115835	0.0146588
ENSG00000218018.3	1.29258	0.0114639	0.0145128
ENSG00000144031.12	1.39582	0.0114492	0.0144976
ENSG00000272345.1	1.54194	0.0114338	0.0144803
ENSG00000251201.8	1.66074	0.0113745	0.0144084
ENSG00000114248.10	1.18205	0.0113623	0.0143962
ENSG00000140543.14	1.12878	0.0113593	0.0143934
ENSG00000235374.2	1.48726	0.0113482	0.0143805
ENSG00000204620.3	-1.55805	0.0113392	0.0143702
ENSG00000255823.5	1.34602	0.0113366	0.014368
ENSG00000196335.13	1.29704	0.0112968	0.0143186
ENSG00000287527.1	-1.19579	0.0112362	0.014245
ENSG00000107338.10	1.54524	0.0112314	0.01424
ENSG00000270228.1	1.99309	0.011151	0.0141402
ENSG00000213963.6	-1.21658	0.0111165	0.0140986
ENSG00000047457.14	1.54153	0.0110944	0.0140716
ENSG00000266777.1	1.54411	0.0110101	0.0139679
ENSG00000125872.8	-1.22372	0.0109607	0.0139084
ENSG00000117400.18	1.55771	0.0108	0.0137106
ENSG00000268001.1	1.13899	0.010756	0.0136558
ENSG00000204314.12	1.56181	0.0105404	0.0133893
ENSG00000205710.4	1.56692	0.0105291	0.0133758
ENSG00000260352.1	1.6729	0.010464	0.0132962
ENSG00000267493.4	1.13628	0.0104375	0.0132666
ENSG00000273014.1	-1.00321	0.010265	0.0130493
ENSG00000129910.8	1.65458	0.0100685	0.0128034
ENSG00000181798.3	1.11715	0.0100091	0.0127307
ENSG00000285667.1	1.6602	0.0099743	0.0126884
ENSG00000142046.15	-1.34499	0.00992325	0.0126275
ENSG00000259250.1	-1.16321	0.00978958	0.012461
ENSG00000122432.18	1.77424	0.00978197	0.0124531
ENSG00000184084.7	1.57076	0.00975595	0.0124219
ENSG00000069482.7	-1.13356	0.00936369	0.0119351
ENSG00000130307.12	1.7983	0.00934587	0.0119147
ENSG00000287387.1	2.0259	0.00924676	0.0117951
ENSG00000047648.23	2.7034	0.00909774	0.0116094
ENSG00000229994.1	-1.1175	0.00908419	0.011593
ENSG00000228705.2	-1.57648	0.00904437	0.011543
ENSG00000259523.1	1.40675	0.0088775	0.0113344
ENSG00000188152.12	1.41043	0.00886982	0.0113263
ENSG00000108839.12	-1.13642	0.00879437	0.0112317
ENSG00000214433.4	1.80075	0.0087884	0.0112258
ENSG00000254842.6	1.26483	0.00874889	0.011177
ENSG00000232218.1	1.81747	0.00870328	0.0111213
ENSG00000271503.6	1.48025	0.00865775	0.0110648
ENSG00000242242.6	1.55512	0.00865493	0.011062
ENSG00000276517.1	1.81174	0.00860932	0.0110045
ENSG00000272701.3	1.64111	0.00850391	0.0108748
ENSG00000286707.1	1.79185	0.00844557	0.0108018
ENSG00000249685.1	1.4749	0.00842352	0.0107753
ENSG00000231887.7	1.80198	0.00841503	0.0107652
ENSG00000224888.4	1.48628	0.00840364	0.0107523
ENSG00000237232.8	1.80209	0.00838497	0.0107292
ENSG00000270804.1	-1.47921	0.00837674	0.0107203
ENSG00000244171.4	1.79649	0.00836038	0.010701
ENSG00000230799.1	2.4778	0.00826641	0.0105864
ENSG00000235001.3	-1.46744	0.00820138	0.0105055
ENSG00000180044.5	1.55799	0.00818892	0.0104904
ENSG00000272476.1	-1.23938	0.00809057	0.0103699
ENSG00000123999.5	1.5529	0.0079563	0.0102009
ENSG00000207650.1	1.17423	0.00795519	0.0102003
ENSG00000205277.9	1.24519	0.00791716	0.0101531
ENSG00000174912.7	1.48676	0.00784147	0.0100576
ENSG00000203325.3	2.48896	0.00782547	0.0100378
ENSG00000287574.1	1.56051	0.00772757	0.00991678
ENSG00000259470.2	2.49831	0.00761043	0.00976945
ENSG00000161860.8	-1.38678	0.00757899	0.00972984
ENSG00000237870.6	1.96903	0.00757229	0.00972197
ENSG00000257803.2	1.65179	0.00750937	0.00964488
ENSG00000159261.12	1.56245	0.00749026	0.00962182
ENSG00000198553.9	2.50397	0.00745648	0.00958136
ENSG00000237483.1	2.50433	0.00744761	0.00957069
ENSG00000279021.1	2.50887	0.00737381	0.0094773
ENSG00000232940.6	1.65376	0.0073031	0.00938786
ENSG00000229835.2	1.55215	0.00728605	0.00936737
ENSG00000228201.1	1.98786	0.00718515	0.0092419
ENSG00000204149.12	1.24881	0.00704238	0.00906521
ENSG00000223783.1	1.98183	0.00703496	0.00905636
ENSG00000198416.9	1.79121	0.00699379	0.00900405
ENSG00000087076.9	1.98071	0.00697509	0.00898135
ENSG00000103740.10	1.77201	0.00696063	0.00896343
ENSG00000143416.21	-1.16048	0.00689789	0.00888672
ENSG00000287584.1	1.97864	0.00682407	0.00879568
ENSG00000286964.1	1.98996	0.00679234	0.00875613
ENSG00000223802.7	-1.17134	0.00676332	0.00872072
ENSG00000183496.6	-1.40143	0.00675705	0.00871398
ENSG00000196081.10	1.00582	0.00675557	0.00871275
ENSG00000279432.1	1.98412	0.0067442	0.00869875
ENSG00000278921.2	-1.50388	0.00670266	0.0086465
ENSG00000234690.7	-1.12794	0.00664183	0.00857066
ENSG00000229431.1	1.77948	0.00661227	0.00853449
ENSG00000279434.1	1.99479	0.00660133	0.00852102
ENSG00000254893.6	1.2837	0.00653761	0.00844203
ENSG00000274828.1	-1.00061	0.00653744	0.00844203
ENSG00000215241.4	1.22476	0.00648852	0.00838121
ENSG00000250120.8	1.4833	0.00648294	0.00837529
ENSG00000171847.11	1.18782	0.00644534	0.00832737
ENSG00000147912.13	1.11637	0.0064309	0.00831062
ENSG00000237934.1	1.79041	0.00641999	0.00829717
ENSG00000167766.18	1.78775	0.00640497	0.00827839
ENSG00000287358.1	1.37771	0.00631741	0.00816962
ENSG00000257303.2	1.50307	0.00630849	0.00815873
ENSG00000232480.1	2.36034	0.00629602	0.00814322
ENSG00000226026.6	1.28555	0.00627213	0.00811357
ENSG00000237406.1	2.36664	0.00620589	0.00803408
ENSG00000204982.3	1.7976	0.00619527	0.00802095
ENSG00000263326.1	1.78259	0.00617893	0.00800042
ENSG00000197653.16	1.43039	0.006159	0.00797646
ENSG00000006071.15	2.36665	0.00613651	0.00794795
ENSG00000116819.8	1.50588	0.00610737	0.00791204
ENSG00000260279.4	-1.07753	0.00609637	0.0078984
ENSG00000234477.1	2.36201	0.00601138	0.00779249
ENSG00000118922.17	-1.14303	0.0059231	0.00767984
ENSG00000250829.2	2.37412	0.00588609	0.00763304
ENSG00000189157.14	1.75371	0.00588093	0.00762694
ENSG00000179899.8	1.05492	0.00580654	0.00753569
ENSG00000275092.1	1.93286	0.00578716	0.00751171
ENSG00000122687.19	1.06763	0.00578046	0.00750359
ENSG00000166278.15	1.65725	0.00576032	0.00747919
ENSG00000168491.10	1.19287	0.00573191	0.00744402
ENSG00000099822.3	1.30976	0.00561171	0.00729188
ENSG00000235016.1	1.56792	0.00556624	0.00723447
ENSG00000250461.1	1.57185	0.00556441	0.00723266
ENSG00000108961.14	-1.64801	0.005524	0.00718069
ENSG00000257279.1	1.65656	0.00546441	0.00710542
ENSG00000185303.17	-1.40405	0.00541118	0.0070373
ENSG00000278376.1	-1.65147	0.00537224	0.00698829
ENSG00000248559.1	1.65799	0.00533958	0.00694795
ENSG00000259668.6	1.58067	0.00531741	0.00692179
ENSG00000261889.1	1.40279	0.00528501	0.00688069
ENSG00000137825.11	-1.46445	0.00523284	0.00681382
ENSG00000260273.1	2.23887	0.00516329	0.00672535
ENSG00000255507.6	1.95865	0.0051252	0.00667781
ENSG00000130222.11	1.08743	0.00511063	0.00665934
ENSG00000014257.16	-1.06062	0.00510706	0.00665572
ENSG00000227542.1	1.95532	0.0050783	0.00661928
ENSG00000230869.1	2.24589	0.00505732	0.00659346
ENSG00000253636.1	1.77418	0.00503372	0.00656372
ENSG00000170379.20	-1.03715	0.0050151	0.00654046
ENSG00000234160.1	-1.45296	0.00497925	0.0064947
ENSG00000227097.5	-1.48502	0.00496557	0.00647787
ENSG00000250041.3	1.01966	0.00488628	0.00637741
ENSG00000260253.1	1.7771	0.00487367	0.00636144
ENSG00000188505.5	1.79859	0.00484017	0.0063187
ENSG00000227479.1	2.2587	0.00482962	0.00630542
ENSG00000197124.12	2.273	0.00482799	0.00630428
ENSG00000161381.14	-1.38281	0.00466841	0.00610065
ENSG00000215788.10	1.39048	0.00464549	0.00607164
ENSG00000205078.6	-1.38408	0.00463965	0.00606495
ENSG00000278861.1	1.77297	0.00461683	0.00603606
ENSG00000184588.18	1.27519	0.0045685	0.00597381
ENSG00000276851.1	-1.37867	0.00454695	0.00594656
ENSG00000226450.2	1.51576	0.00453542	0.00593194
ENSG00000268670.1	1.1641	0.00452849	0.00592333
ENSG00000267710.9	1.44572	0.00452572	0.00592018
ENSG00000276248.1	1.49937	0.00451777	0.0059107
ENSG00000264859.6	1.38752	0.00448592	0.00586949
ENSG00000288066.1	-1.01854	0.00448313	0.00586629
ENSG00000279518.1	1.39473	0.00446631	0.00584611
ENSG00000124813.23	1.21918	0.00446083	0.00583984
ENSG00000130475.14	-1.13829	0.00445323	0.00583036
ENSG00000264012.1	1.78626	0.0044466	0.00582304
ENSG00000237977.1	1.59685	0.00444414	0.00582027
ENSG00000163354.15	1.3158	0.00437911	0.00573779
ENSG00000262500.1	2.17166	0.00426234	0.0055861
ENSG00000157423.18	1.06456	0.00425866	0.00558172
ENSG00000105146.13	1.51944	0.00425185	0.00557365
ENSG00000186564.6	-1.56161	0.00420557	0.00551471
ENSG00000239382.10	-1.32866	0.00419312	0.00549925
ENSG00000267342.1	1.67488	0.00418707	0.00549217
ENSG00000185482.8	1.5812	0.00416604	0.0054663
ENSG00000149201.10	1.93416	0.00412063	0.00540799
ENSG00000258429.2	-1.00536	0.00411551	0.00540169
ENSG00000272849.1	1.74957	0.00411174	0.00539716
ENSG00000171970.13	1.35089	0.00407845	0.00535514
ENSG00000228033.6	1.06007	0.00403187	0.00529439
ENSG00000279748.1	2.17717	0.00403	0.00529235
ENSG00000263325.1	1.04823	0.00402524	0.00528652
ENSG00000279278.1	-1.39869	0.00401432	0.00527341
ENSG00000237788.1	1.91785	0.00399359	0.005247
ENSG00000267530.3	-1.69772	0.003987	0.00523916
ENSG00000230316.7	-1.09219	0.00396568	0.00521156
ENSG00000187185.4	1.92518	0.00394502	0.00518522
ENSG00000135625.8	1.19326	0.00392536	0.00516018
ENSG00000204464.7	2.17297	0.00389145	0.00511681
ENSG00000213188.3	2.17931	0.00387384	0.00509446
ENSG00000253944.1	2.18438	0.00387077	0.00509082
ENSG00000241549.8	1.05136	0.00385135	0.00506607
ENSG00000183154.1	2.17963	0.00384799	0.00506205
ENSG00000102032.13	1.76292	0.00383635	0.00504714
ENSG00000165568.18	1.9329	0.00379241	0.00499167
ENSG00000277050.1	1.9329	0.00379241	0.00499167
ENSG00000205177.6	1.14014	0.00378725	0.00498605
ENSG00000273983.1	1.0206	0.00377592	0.0049723
ENSG00000228205.1	-1.47949	0.00377396	0.00497012
ENSG00000261499.2	1.16568	0.00377048	0.00496592
ENSG00000286219.1	1.40347	0.00376033	0.00495333
ENSG00000259405.1	2.18819	0.0037107	0.00488988
ENSG00000224126.2	-1.33742	0.00370289	0.00487997
ENSG00000278922.1	-1.18347	0.00369659	0.00487281
ENSG00000166963.13	2.18494	0.00362517	0.00478093
ENSG00000189423.13	1.10876	0.00361993	0.00477439
ENSG00000267541.1	1.37049	0.00356189	0.00470043
ENSG00000163064.7	-1.48639	0.00354775	0.0046825
ENSG00000271781.1	1.29186	0.00351053	0.00463411
ENSG00000120324.9	-1.423	0.00349655	0.00461639
ENSG00000144583.5	-1.30322	0.00346743	0.00457902
ENSG00000235385.2	1.45692	0.00346167	0.00457178
ENSG00000232640.1	-1.31364	0.00345305	0.00456074
ENSG00000189366.9	-1.1546	0.00344977	0.00455713
ENSG00000258725.2	1.23169	0.00342867	0.00452962
ENSG00000104728.16	-1.59097	0.00342338	0.00452298
ENSG00000153237.18	1.51246	0.00336833	0.00445095
ENSG00000170161.7	1.77291	0.00334666	0.00442302
ENSG00000168676.11	-1.35173	0.00333624	0.00440994
ENSG00000286408.1	-1.29952	0.00333091	0.00440324
ENSG00000272829.1	-2.4108	0.00328384	0.00434307
ENSG00000287188.1	2.11013	0.00325936	0.00431137
ENSG00000261553.5	1.77662	0.00323644	0.00428173
ENSG00000287385.1	1.77481	0.00323589	0.00428134
ENSG00000234222.6	1.58805	0.00323281	0.00427794
ENSG00000258311.5	-1.13597	0.00321719	0.00425828
ENSG00000113946.3	-1.10324	0.00320582	0.00424356
ENSG00000228150.1	1.58016	0.00320122	0.00423815
ENSG00000250995.1	1.52453	0.0030917	0.00409671
ENSG00000227210.2	1.37017	0.00308461	0.00408828
ENSG00000248568.1	-1.51807	0.00307105	0.00407063
ENSG00000162944.11	1.52474	0.00303766	0.00402732
ENSG00000251485.1	1.67063	0.00299446	0.00397131
ENSG00000135094.11	1.5224	0.0029368	0.00389637
ENSG00000237037.9	-1.01924	0.00293063	0.0038885
ENSG00000128253.15	1.86145	0.00290747	0.00385807
ENSG00000260448.6	1.90241	0.00290531	0.00385552
ENSG00000255443.1	-1.60766	0.00290497	0.00385536
ENSG00000115257.15	-1.31627	0.00289704	0.00384545
ENSG00000226564.1	-1.62936	0.00285844	0.00379511
ENSG00000267892.1	1.59219	0.00285535	0.00379131
ENSG00000167588.13	1.68672	0.00285223	0.00378777
ENSG00000253552.8	1.12873	0.002837	0.00376784
ENSG00000160862.13	-1.73365	0.00283031	0.00375926
ENSG00000273345.5	2.9795	0.00277954	0.00369387
ENSG00000279384.1	2.9795	0.00277954	0.00369387
ENSG00000287555.1	2.96027	0.0027751	0.00368885
ENSG00000175175.6	2.13397	0.00276149	0.00367191
ENSG00000071909.18	1.4775	0.0027614	0.00367191
ENSG00000233690.1	2.96674	0.00275774	0.00366752
ENSG00000287687.2	2.69723	0.00274966	0.00365735
ENSG00000183479.12	-1.10205	0.0027201	0.00361889
ENSG00000283709.1	1.667	0.00271609	0.00361385
ENSG00000261067.7	2.13637	0.00271064	0.00360688
ENSG00000234281.5	2.13421	0.0026909	0.00358175
ENSG00000244144.1	1.66675	0.00268928	0.00357987
ENSG00000113555.5	1.41621	0.0026368	0.00351169
ENSG00000259581.3	1.78044	0.00263395	0.00350817
ENSG00000179038.8	2.98533	0.00262951	0.00350253
ENSG00000260400.1	1.8794	0.00262814	0.00350099
ENSG00000270706.1	2.98619	0.00262448	0.00349639
ENSG00000230914.3	1.67625	0.00262231	0.00349378
ENSG00000158445.10	1.68217	0.00261019	0.0034779
ENSG00000253948.2	2.71046	0.00260053	0.00346531
ENSG00000277968.1	2.71083	0.00259681	0.00346063
ENSG00000254851.1	2.71141	0.00259353	0.00345708
ENSG00000231443.2	1.57646	0.00259153	0.00345469
ENSG00000239697.11	-1.17631	0.00257749	0.00343625
ENSG00000260229.1	2.70251	0.00256331	0.00341843
ENSG00000197919.6	2.7085	0.00255409	0.00340722
ENSG00000205740.2	1.02766	0.0025425	0.00339202
ENSG00000254186.3	1.75872	0.00251726	0.00336022
ENSG00000250444.1	2.71574	0.00250908	0.00334983
ENSG00000229413.2	1.12764	0.00250295	0.00334297
ENSG00000272721.5	1.66388	0.00249877	0.00333767
ENSG00000240338.6	1.78479	0.00249007	0.0033263
ENSG00000177359.20	1.00582	0.00246552	0.00329482
ENSG00000171016.12	1.52187	0.0024095	0.00322125
ENSG00000248445.5	2.07199	0.00240654	0.00321755
ENSG00000274414.1	1.28168	0.00240497	0.00321571
ENSG00000232493.2	3.42606	0.00240391	0.00321454
ENSG00000280916.2	1.46593	0.00240195	0.00321217
ENSG00000231226.1	1.51011	0.0023859	0.00319122
ENSG00000228889.7	1.22189	0.00238377	0.00318887
ENSG00000248690.8	1.20144	0.00236926	0.00317043
ENSG00000270820.6	1.25363	0.00236734	0.00316816
ENSG00000207293.1	3.435	0.00234635	0.00314033
ENSG00000233221.7	1.76527	0.00231791	0.00310349
ENSG00000240288.8	1.58634	0.00229875	0.00307908
ENSG00000272281.6	1.22356	0.00229225	0.00307085
ENSG00000229739.4	1.75287	0.00227723	0.00305122
ENSG00000215187.12	2.07895	0.00227477	0.00304816
ENSG00000277007.1	1.47696	0.00226486	0.00303572
ENSG00000280228.1	2.53958	0.00221942	0.00297591
ENSG00000198873.12	-1.46821	0.00220404	0.00295575
ENSG00000267649.1	2.54498	0.00219303	0.00294146
ENSG00000265218.1	1.75542	0.00219212	0.00294047
ENSG00000136404.16	2.55532	0.0021428	0.0028757
ENSG00000168679.18	1.06785	0.00214016	0.00287262
ENSG00000219747.1	-1.65072	0.0021341	0.00286493
ENSG00000120457.12	2.54862	0.00212723	0.00285595
ENSG00000092200.12	1.8936	0.00211416	0.0028393
ENSG00000214575.9	1.20152	0.00210304	0.00282482
ENSG00000230091.6	1.59876	0.0021023	0.00282406
ENSG00000151364.17	-1.03843	0.00209639	0.00281634
ENSG00000227440.1	1.21842	0.00208421	0.00280065
ENSG00000229951.5	2.09492	0.00208176	0.00279759
ENSG00000198838.13	1.67181	0.00206653	0.00277779
ENSG00000236833.1	1.65128	0.00206417	0.00277483
ENSG00000184786.6	-2.15837	0.0020633	0.00277389
ENSG00000231533.2	2.03278	0.00205045	0.00275683
ENSG00000151967.18	1.55693	0.00204972	0.00275607
ENSG00000124143.10	-1.55691	0.00204966	0.00275607
ENSG00000273066.5	1.67592	0.00204005	0.00274417
ENSG00000276718.1	2.41311	0.00203581	0.00273869
ENSG00000283031.2	1.43	0.00203579	0.00273869
ENSG00000188611.15	1.35794	0.0020247	0.00272483
ENSG00000251259.1	1.75377	0.00200112	0.00269375
ENSG00000265413.1	1.89228	0.00199845	0.00269036
ENSG00000255046.1	1.89402	0.00195046	0.00262618
ENSG00000256043.3	-1.05151	0.00194848	0.00262374
ENSG00000228434.1	1.67381	0.00194375	0.00261758
ENSG00000281183.1	1.05059	0.00191431	0.00257979
ENSG00000224858.5	-1.66002	0.00187634	0.00253025
ENSG00000175886.10	-1.95394	0.00187595	0.00252993
ENSG00000284308.1	-1.97006	0.00186255	0.00251206
ENSG00000183134.5	1.55184	0.00186215	0.00251171
ENSG00000242795.2	2.42569	0.00184746	0.0024921
ENSG00000142552.8	-1.3758	0.00182709	0.00246502
ENSG00000240216.7	2.429	0.00180817	0.00244047
ENSG00000146192.15	2.4344	0.00177536	0.00239754
ENSG00000260941.1	1.35982	0.00175227	0.00236656
ENSG00000196118.12	-1.37033	0.00173295	0.00234141
ENSG00000211979.2	2.43128	0.00173281	0.0023414
ENSG00000059915.17	1.54839	0.00172753	0.00233464
ENSG00000102878.17	-1.11602	0.00171787	0.00232215
ENSG00000235098.8	2.42561	0.00171553	0.00231917
ENSG00000250988.7	1.39852	0.0017039	0.00230383
ENSG00000253304.2	2.43403	0.00170303	0.00230284
ENSG00000263069.6	1.07999	0.00170205	0.00230169
ENSG00000164076.17	-1.67416	0.00169894	0.00229767
ENSG00000226145.7	2.43705	0.00169183	0.00228824
ENSG00000184368.16	1.10636	0.00168928	0.00228498
ENSG00000233695.2	2.44089	0.00168555	0.00228011
ENSG00000255320.1	-1.38699	0.00168056	0.00227355
ENSG00000233382.7	1.25548	0.00167971	0.00227258
ENSG00000112706.12	1.53703	0.00167282	0.00226362
ENSG00000117322.18	-1.59862	0.0016666	0.00225539
ENSG00000140043.11	-1.37881	0.00166356	0.00225163
ENSG00000245534.7	1.36198	0.00161215	0.00218312
ENSG00000279656.1	2.05676	0.00159534	0.00216102
ENSG00000264278.1	1.29804	0.00158348	0.00214516
ENSG00000237669.1	2.05027	0.00158342	0.00214516
ENSG00000272498.1	2.00886	0.00158289	0.0021447
ENSG00000285825.2	2.0603	0.00158178	0.00214338
ENSG00000225655.5	1.24464	0.00157883	0.00213954
ENSG00000116017.11	-1.32775	0.00156194	0.00211683
ENSG00000115590.14	-1.68515	0.00155737	0.0021108
ENSG00000152292.17	2.05671	0.00155696	0.00211042
ENSG00000144648.16	1.60211	0.00155488	0.00210794
ENSG00000228701.2	1.87446	0.00155066	0.00210239
ENSG00000113578.18	2.06483	0.00154807	0.00209922
ENSG00000139597.18	1.87252	0.00153424	0.0020808
ENSG00000204936.10	1.40133	0.00153263	0.00207878
ENSG00000233170.4	1.59824	0.00153017	0.00207561
ENSG00000253390.1	2.06238	0.0015284	0.00207338
ENSG00000260742.1	-1.39176	0.00151954	0.00206219
ENSG00000188242.4	2.35361	0.0014868	0.00201825
ENSG00000236814.1	1.60273	0.00146551	0.00199016
ENSG00000152926.15	1.42277	0.00146169	0.00198513
ENSG00000257489.6	1.43883	0.00146031	0.00198342
ENSG00000188596.11	2.34512	0.00144617	0.00196485
ENSG00000255150.2	2.33187	0.00144068	0.00195787
ENSG00000270157.1	-1.11154	0.00141937	0.00192985
ENSG00000279716.1	1.39999	0.00141691	0.00192681
ENSG00000246596.7	-1.70391	0.0014052	0.00191136
ENSG00000271976.1	-1.30561	0.0014029	0.00190853
ENSG00000260306.1	2.33463	0.00139798	0.00190214
ENSG00000223612.3	-1.70166	0.00139326	0.00189603
ENSG00000259407.1	1.88316	0.00138531	0.00188568
ENSG00000187391.21	1.40639	0.00137735	0.00187499
ENSG00000228140.2	2.00679	0.00137398	0.00187055
ENSG00000279811.1	1.74849	0.00137302	0.0018694
ENSG00000264269.1	2.33528	0.00136554	0.00185967
ENSG00000269867.1	-1.21805	0.00135376	0.00184393
ENSG00000248846.3	2.01437	0.00135352	0.00184375
ENSG00000228839.5	2.34935	0.00134665	0.00183469
ENSG00000281207.1	-1.39642	0.00134154	0.00182802
ENSG00000273252.1	2.01241	0.00132558	0.00180731
ENSG00000142178.9	1.12267	0.00131719	0.00179616
ENSG00000279659.1	1.03419	0.00131405	0.00179203
ENSG00000280594.1	1.54302	0.00131171	0.00178897
ENSG00000143847.15	-2.01189	0.00130551	0.00178081
ENSG00000235508.3	-1.13586	0.00126928	0.00173238
ENSG00000253846.2	1.20235	0.00126639	0.00172857
ENSG00000288009.1	1.46227	0.00124993	0.00170653
ENSG00000288095.1	2.25285	0.00124534	0.00170039
ENSG00000251323.3	2.25422	0.00122644	0.00167582
ENSG00000104368.18	-1.11168	0.00122462	0.00167359
ENSG00000161298.18	1.18718	0.00122194	0.00167035
ENSG00000234287.1	-1.20465	0.00121405	0.00165969
ENSG00000233539.5	1.76799	0.00119979	0.00164074
ENSG00000169282.17	1.00592	0.00119409	0.00163321
ENSG00000224281.5	-1.20177	0.0011913	0.00162953
ENSG00000238000.1	-2.01643	0.00117431	0.0016068
ENSG00000250012.2	-1.84776	0.00117411	0.00160666
ENSG00000232926.1	2.0313	0.00117223	0.00160436
ENSG00000196811.13	2.03927	0.00116616	0.00159631
ENSG00000128656.15	1.54027	0.0011523	0.00157785
ENSG00000274372.5	2.02617	0.0011358	0.00155577
ENSG00000254676.1	2.26295	0.00111583	0.00152879
ENSG00000226015.2	1.85853	0.00111155	0.00152343
ENSG00000203791.15	-1.32157	0.00111068	0.00152235
ENSG00000092295.12	1.29105	0.00108284	0.00148492
ENSG00000243970.3	1.66759	0.0010633	0.0014586
ENSG00000171885.17	-1.4809	0.0010617	0.00145664
ENSG00000230666.5	2.26532	0.00105814	0.00145212
ENSG00000176723.10	1.89079	0.00105544	0.00144865
ENSG00000110375.3	-1.14787	0.00105375	0.00144645
ENSG00000263818.5	-1.29289	0.00104158	0.00143009
ENSG00000204805.9	1.86781	0.00104007	0.00142814
ENSG00000218014.1	-1.86567	0.00103757	0.00142482
ENSG00000183562.3	1.98902	0.0010291	0.00141354
ENSG00000175984.15	1.68766	0.00102435	0.00140725
ENSG00000214279.13	1.16345	0.00102404	0.00140705
ENSG00000233901.6	-1.09969	0.00102086	0.00140279
ENSG00000177181.15	-1.55576	0.000998753	0.00137264
ENSG00000288018.1	1.61834	0.000995785	0.00136867
ENSG00000234851.4	-1.87513	0.000995542	0.00136845
ENSG00000261170.2	1.46768	0.000994599	0.00136727
ENSG00000184619.7	1.98855	0.000974278	0.00133977
ENSG00000127249.15	1.12847	0.000972668	0.00133778
ENSG00000272758.6	1.73193	0.000971085	0.00133571
ENSG00000262061.6	2.70214	0.000962176	0.00132411
ENSG00000151655.19	1.60361	0.000944928	0.00130101
ENSG00000243199.1	-1.13257	0.000931992	0.00128373
ENSG00000227083.1	2.22046	0.000928394	0.00127898
ENSG00000245748.1	2.21036	0.000927279	0.00127755
ENSG00000003137.8	1.66254	0.000926166	0.00127623
ENSG00000286129.1	1.2477	0.000925322	0.00127517
ENSG00000270977.2	-1.32189	0.000916693	0.00126369
ENSG00000213057.5	1.54776	0.000912028	0.00125757
ENSG00000121068.14	2.21301	0.000906412	0.00125003
ENSG00000204176.14	1.13284	0.000905816	0.00124931
ENSG00000251432.7	-1.42248	0.000904364	0.00124752
ENSG00000141968.8	1.01828	0.000900347	0.00124228
ENSG00000129295.9	1.87354	0.000898932	0.00124043
ENSG00000273295.1	-1.65001	0.000895958	0.00123643
ENSG00000171310.11	1.50632	0.000894995	0.0012353
ENSG00000272752.6	1.75917	0.000893042	0.00123271
ENSG00000236432.8	1.45194	0.000889819	0.00122846
ENSG00000275807.1	1.3858	0.000881673	0.00121752
ENSG00000263096.1	3.17412	0.000881624	0.00121752
ENSG00000231131.8	1.93296	0.000878511	0.00121355
ENSG00000134242.16	2.92879	0.00087204	0.00120471
ENSG00000172738.12	2.21372	0.000868357	0.00119972
ENSG00000186827.11	2.89101	0.000865026	0.00119522
ENSG00000235100.4	2.00756	0.000858626	0.00118686
ENSG00000100346.18	2.22775	0.00085393	0.00118057
ENSG00000170786.12	-1.1244	0.000850156	0.00117545
ENSG00000279841.1	2.20928	0.000849544	0.0011747
ENSG00000206448.3	2.90768	0.000848449	0.00117338
ENSG00000272462.3	-1.39111	0.000847062	0.00117165
ENSG00000128383.13	2.22514	0.000846544	0.00117103
ENSG00000286424.1	3.18028	0.000843543	0.00116717
ENSG00000234719.9	1.66873	0.000841756	0.00116479
ENSG00000117971.12	3.17834	0.000838038	0.00115974
ENSG00000133962.8	1.61012	0.000836063	0.00115711
ENSG00000272871.1	3.20012	0.000832587	0.00115267
ENSG00000272121.1	-2.06602	0.000830369	0.00114989
ENSG00000162618.15	2.90484	0.000826131	0.0011444
ENSG00000272094.1	3.18517	0.000825662	0.00114394
ENSG00000271564.2	2.00447	0.00081447	0.0011288
ENSG00000253266.1	2.90483	0.000813816	0.00112799
ENSG00000174125.8	1.58056	0.000810147	0.001123
ENSG00000255624.3	1.15429	0.000809127	0.00112168
ENSG00000182919.14	-1.01562	0.000797876	0.00110663
ENSG00000258527.1	2.91417	0.0007967	0.00110509
ENSG00000215374.6	1.1135	0.000795537	0.00110357
ENSG00000215440.12	-1.07408	0.000793702	0.00110111
ENSG00000284095.1	2.70326	0.000791937	0.00109885
ENSG00000258216.7	2.91763	0.000790395	0.0010968
ENSG00000183087.15	1.59976	0.000778587	0.00108068
ENSG00000279989.1	1.85515	0.000771465	0.00107106
ENSG00000164038.16	1.00128	0.000767408	0.00106569
ENSG00000274808.5	2.70172	0.00076214	0.00105855
ENSG00000239389.8	-1.89149	0.000760785	0.00105676
ENSG00000179580.10	2.70657	0.000755417	0.00104939
ENSG00000258789.1	1.76956	0.000751319	0.00104378
ENSG00000235481.3	1.69007	0.000744528	0.00103443
ENSG00000233251.8	-1.68165	0.000743547	0.00103324
ENSG00000179523.5	-1.02237	0.000735209	0.00102191
ENSG00000232273.1	2.71882	0.000733029	0.00101896
ENSG00000167889.12	1.69946	0.00073095	0.00101616
ENSG00000111339.12	2.70766	0.000730765	0.00101598
ENSG00000246575.2	-1.35763	0.000720848	0.0010027
ENSG00000224885.1	2.73368	0.000719582	0.00100102
ENSG00000224543.4	-1.35641	0.000717384	0.000998125
ENSG00000259438.1	1.84397	0.00071696	0.000997618
ENSG00000238062.6	1.99182	0.000713985	0.000993561
ENSG00000254634.4	1.74557	0.00071245	0.00099159
ENSG00000234062.8	-1.63122	0.0007029	0.000978541
ENSG00000246308.2	2.16651	0.000700208	0.000974875
ENSG00000140876.11	-1.25494	0.000697321	0.000971017
ENSG00000229127.2	1.43398	0.000690166	0.000961133
ENSG00000103489.12	-1.23104	0.000686627	0.000956284
ENSG00000234883.6	2.1622	0.000682972	0.00095143
ENSG00000129646.14	1.28035	0.000682837	0.000951321
ENSG00000225920.2	2.18431	0.000682589	0.000951055
ENSG00000187559.6	3.68245	0.00068107	0.000949096
ENSG00000266980.1	1.84337	0.000679382	0.000946823
ENSG00000269929.3	1.186	0.000678348	0.00094546
ENSG00000214827.11	1.21325	0.000677683	0.000944695
ENSG00000222623.1	3.66472	0.000673137	0.000938586
ENSG00000225240.1	3.66472	0.000673137	0.000938586
ENSG00000157322.17	2.57224	0.000673103	0.000938586
ENSG00000118804.8	-1.10641	0.000672647	0.000938138
ENSG00000223245.1	3.6653	0.000672019	0.000937339
ENSG00000161040.16	1.23536	0.000665221	0.000928012
ENSG00000225885.7	2.44853	0.000663488	0.000925671
ENSG00000214289.2	2.16457	0.00066324	0.000925402
ENSG00000258245.1	1.74921	0.000662134	0.000924014
ENSG00000267677.1	3.69361	0.000657983	0.000918526
ENSG00000099953.10	-1.60847	0.00065039	0.000908002
ENSG00000279852.1	3.68208	0.000647597	0.000904253
ENSG00000286912.1	2.16449	0.00064728	0.000903886
ENSG00000182224.12	2.16507	0.00064455	0.000900223
ENSG00000102805.16	1.14392	0.000637814	0.000891038
ENSG00000164122.9	3.6865	0.000635995	0.000888645
ENSG00000269220.1	3.6865	0.000635995	0.000888645
ENSG00000283057.1	3.6865	0.000635995	0.000888645
ENSG00000006837.12	1.64763	0.00062977	0.00088024
ENSG00000268669.1	2.57042	0.000627302	0.000876863
ENSG00000224020.1	2.57069	0.000626299	0.000875534
ENSG00000224186.8	1.16033	0.000625791	0.000874897
ENSG00000081479.15	2.58168	0.000619567	0.000866268
ENSG00000249042.6	-1.18114	0.000616248	0.000861914
ENSG00000122477.12	2.57585	0.000615484	0.000860989
ENSG00000054392.13	-1.61619	0.000602588	0.000843302
ENSG00000237489.5	1.84148	0.000601511	0.00084202
ENSG00000236200.6	-1.42163	0.000599449	0.000839258
ENSG00000234618.1	-1.69086	0.000599221	0.000839009
ENSG00000103056.12	-1.32912	0.000598031	0.000837483
ENSG00000224975.1	1.36345	0.00059084	0.00082762
ENSG00000275734.2	-2.33799	0.000589089	0.000825237
ENSG00000182359.15	1.12825	0.000586538	0.0008218
ENSG00000161653.11	-1.30319	0.000582632	0.000816395
ENSG00000229298.1	1.94748	0.000578959	0.000811317
ENSG00000226824.7	1.15065	0.000571729	0.000801386
ENSG00000214243.3	2.46603	0.000568854	0.000797489
ENSG00000243797.6	2.46293	0.000565796	0.000793334
ENSG00000133106.14	1.47443	0.000563212	0.000789844
ENSG00000255503.1	2.46807	0.000545187	0.000764885
ENSG00000187957.8	1.75238	0.0005419	0.000760337
ENSG00000198650.11	2.47501	0.000539325	0.000756978
ENSG00000262558.1	2.29676	0.000538937	0.000756496
ENSG00000243660.11	-1.81879	0.000536774	0.000753712
ENSG00000246263.3	-1.94672	0.000533789	0.000749646
ENSG00000011590.14	1.7293	0.000533142	0.000748801
ENSG00000287665.1	2.47405	0.000530299	0.00074487
ENSG00000071246.11	1.06724	0.000522305	0.000733948
ENSG00000136327.7	-1.81461	0.000515543	0.000724567
ENSG00000278963.1	2.47189	0.000511462	0.000719014
ENSG00000225693.1	2.47913	0.000505786	0.000711331
ENSG00000138380.18	1.07749	0.000505163	0.000710515
ENSG00000206417.8	2.13257	0.000504948	0.000710273
ENSG00000100038.19	1.8267	0.000499978	0.000703458
ENSG00000286043.1	2.1335	0.000497561	0.000700176
ENSG00000071967.12	-2.10599	0.000497013	0.000699463
ENSG00000226121.2	1.60908	0.000497007	0.000699463
ENSG00000011201.12	-1.08013	0.000496553	0.000698933
ENSG00000125650.4	-1.07779	0.000490623	0.00069076
ENSG00000177855.8	-1.15649	0.000489287	0.000688937
ENSG00000287644.1	1.96155	0.000487562	0.000686565
ENSG00000163364.10	-1.35516	0.000483418	0.000680958
ENSG00000261786.1	-1.52735	0.000480492	0.000676894
ENSG00000224429.8	1.82839	0.000480111	0.000676471
ENSG00000233435.2	2.13041	0.000472187	0.000665642
ENSG00000284428.1	-1.11094	0.00046779	0.000659498
ENSG00000232774.8	2.38184	0.00046652	0.000657763
ENSG00000235036.4	2.37698	0.000461773	0.000651179
ENSG00000197863.9	1.02758	0.000461398	0.000650705
ENSG00000256667.6	1.65123	0.000459555	0.000648216
ENSG00000183598.4	2.30707	0.000457979	0.000646101
ENSG00000268403.2	1.91175	0.000457495	0.000645472
ENSG00000236618.2	-1.84088	0.000451926	0.000637919
ENSG00000229644.6	1.21386	0.000447083	0.000631313
ENSG00000006042.12	-1.36251	0.000445698	0.000629464
ENSG00000164414.18	-1.01034	0.000441449	0.000623568
ENSG00000225177.6	-1.79079	0.000441246	0.000623333
ENSG00000141293.16	-1.83933	0.000438056	0.000618984
ENSG00000198225.5	-1.82936	0.000437355	0.000618045
ENSG00000263740.2	2.85502	0.000435483	0.000615451
ENSG00000180481.11	2.11691	0.000434404	0.00061403
ENSG00000223508.5	-1.36045	0.00043336	0.000612657
ENSG00000281903.2	2.06042	0.000432143	0.00061104
ENSG00000255306.1	1.47503	0.000430928	0.000609373
ENSG00000279491.1	1.51295	0.000427131	0.000604309
ENSG00000149646.12	2.38969	0.00042678	0.000603865
ENSG00000272106.1	-1.96639	0.00042619	0.000603079
ENSG00000282572.2	1.20361	0.000424179	0.000600437
ENSG00000287051.1	2.11072	0.000423457	0.000599516
ENSG00000197815.4	1.57016	0.000420244	0.000595118
ENSG00000285632.1	2.10794	0.000418051	0.000592162
ENSG00000248693.1	2.39708	0.000417645	0.000591637
ENSG00000160062.15	-1.4607	0.000411586	0.000583153
ENSG00000238009.6	2.31995	0.000407516	0.000577435
ENSG00000259803.7	-1.65391	0.000406541	0.000576102
ENSG00000214870.9	-1.41312	0.000405624	0.00057485
ENSG00000088002.12	-2.00048	0.000405557	0.000574805
ENSG00000168899.5	1.75641	0.000404136	0.00057284
ENSG00000279821.1	1.17217	0.00039226	0.000556476
ENSG00000173401.10	1.82156	0.000391377	0.000555269
ENSG00000273373.1	-1.55441	0.00038913	0.000552176
ENSG00000271119.1	2.32731	0.000389054	0.000552115
ENSG00000109771.15	1.3816	0.000387883	0.000550499
ENSG00000172159.16	1.94588	0.000387704	0.000550292
ENSG00000152954.12	2.10502	0.000387295	0.000549758
ENSG00000235313.1	1.68858	0.000386806	0.00054911
ENSG00000249850.1	2.34119	0.000386	0.000548058
ENSG00000105219.10	2.31259	0.000382179	0.000542817
ENSG00000197093.11	1.74553	0.00037812	0.000537234
ENSG00000134398.15	1.82385	0.000374988	0.000532965
ENSG00000141497.14	1.38033	0.000373555	0.000530973
ENSG00000272338.2	-2.16008	0.000372322	0.000529266
ENSG00000280388.1	1.94772	0.000370774	0.00052711
ENSG00000234776.5	2.33214	0.000364889	0.000518919
ENSG00000255966.1	2.10366	0.000362797	0.000516119
ENSG00000260948.1	1.96385	0.000362133	0.000515217
ENSG00000172379.21	1.22699	0.000356914	0.000508051
ENSG00000118777.12	1.94162	0.000351678	0.000500811
ENSG00000228049.7	1.95358	0.000350812	0.00049962
ENSG00000253159.3	1.67472	0.000349508	0.000497847
ENSG00000231466.2	2.26783	0.000347282	0.000494803
ENSG00000234286.1	-2.73213	0.000345093	0.000491767
ENSG00000144227.5	-2.76309	0.000342502	0.000488199
ENSG00000100206.10	-2.04044	0.000341923	0.000487416
ENSG00000085514.16	1.92419	0.000341404	0.000486717
ENSG00000253666.2	2.34258	0.00034072	0.000485783
ENSG00000230629.2	-1.24062	0.000337341	0.000481047
ENSG00000134253.10	-1.45556	0.000331161	0.000472516
ENSG00000224287.2	2.33354	0.000330965	0.000472313
ENSG00000286548.1	2.05765	0.000327744	0.000467878
ENSG00000102962.5	-1.23784	0.000326426	0.000466038
ENSG00000225808.1	2.33078	0.000321621	0.000459216
ENSG00000224397.7	1.23461	0.000317629	0.000453709
ENSG00000271943.2	1.16203	0.000316632	0.000452363
ENSG00000213104.3	1.50677	0.000316603	0.000452359
ENSG00000279949.1	2.06945	0.000315318	0.000450562
ENSG00000267453.7	-1.16402	0.00031382	0.000448498
ENSG00000235257.9	-1.34449	0.000313694	0.000448356
ENSG00000254409.3	2.84777	0.000313407	0.000447984
ENSG00000196208.14	1.41946	0.000313223	0.000447758
ENSG00000130413.15	2.0737	0.000308785	0.000441565
ENSG00000243224.1	-1.6122	0.000307574	0.000439871
ENSG00000188033.10	1.48179	0.000304981	0.000436312
ENSG00000230207.1	-1.87842	0.000303855	0.000434738
ENSG00000227536.1	1.92365	0.000299657	0.00042884
ENSG00000272070.1	3.05292	0.000293176	0.000419745
ENSG00000249198.1	3.37636	0.000286757	0.000410696
ENSG00000279320.1	2.16099	0.000286629	0.000410547
ENSG00000134769.21	3.05675	0.00028289	0.000405434
ENSG00000180245.6	3.36791	0.000280329	0.000401832
ENSG00000226318.1	1.74413	0.000279857	0.000401224
ENSG00000265845.2	3.06856	0.000276898	0.000397118
ENSG00000165269.13	1.93216	0.000275025	0.000394466
ENSG00000237133.1	3.05407	0.000274952	0.000394395
ENSG00000099937.11	3.06983	0.000273405	0.000392275
ENSG00000255741.1	1.81523	0.000272082	0.000390444
ENSG00000280067.1	1.45192	0.000269344	0.000386714
ENSG00000132141.14	1.80387	0.000268899	0.000386108
ENSG00000286846.1	1.92076	0.00026795	0.000384845
ENSG00000236754.5	2.69563	0.000267455	0.000384166
ENSG00000272864.1	2.85741	0.000267081	0.000383694
ENSG00000187688.15	1.33805	0.00026664	0.000383094
ENSG00000182866.17	-1.63334	0.000265666	0.000381727
ENSG00000226220.1	2.85955	0.000261773	0.00037623
ENSG00000225265.2	1.53145	0.000260883	0.000375079
ENSG00000224786.2	1.7313	0.00026044	0.000374475
ENSG00000251552.1	3.37144	0.000259628	0.000373339
ENSG00000117115.13	-1.22043	0.000258766	0.000372132
ENSG00000251661.3	3.36663	0.000256893	0.000369533
ENSG00000263513.5	-1.33242	0.000256573	0.000369104
ENSG00000286990.1	1.82062	0.000256066	0.000368438
ENSG00000230534.6	2.27376	0.000255874	0.000368193
ENSG00000287403.1	3.37665	0.000255717	0.000368
ENSG00000217930.8	-1.01199	0.000254103	0.000365833
ENSG00000224794.2	2.85755	0.000250449	0.000360758
ENSG00000230333.6	3.37475	0.000248408	0.000357849
ENSG00000230140.7	3.37006	0.000247836	0.000357056
ENSG00000183171.5	3.39375	0.000247285	0.000356293
ENSG00000257354.2	1.63582	0.000245582	0.000353869
ENSG00000260572.1	1.62579	0.000245534	0.00035383
ENSG00000284719.1	3.36799	0.000245463	0.000353759
ENSG00000242950.7	2.70652	0.00024531	0.000353568
ENSG00000213842.2	3.38439	0.000243169	0.000350513
ENSG00000273777.5	3.38439	0.000243169	0.000350513
ENSG00000241749.4	1.35528	0.000242124	0.000349066
ENSG00000251205.3	3.37657	0.000240851	0.000347321
ENSG00000258944.1	3.39158	0.00023926	0.000345084
ENSG00000261592.1	3.38365	0.000236842	0.000341715
ENSG00000224961.3	2.48387	0.000236257	0.000340901
ENSG00000260361.1	2.4987	0.000235595	0.000340004
ENSG00000229337.2	1.82914	0.000235102	0.000339322
ENSG00000145321.13	3.38756	0.000234746	0.000338838
ENSG00000131711.15	1.12566	0.000234336	0.000338274
ENSG00000236780.7	2.21769	0.000232596	0.000335936
ENSG00000272263.1	2.59428	0.000224523	0.000324584
ENSG00000275056.1	2.58173	0.000223519	0.000323188
ENSG00000246922.8	1.01563	0.00022319	0.000322741
ENSG00000198821.10	-1.63203	0.000222623	0.000321976
ENSG00000259485.2	-1.37311	0.000221175	0.000319909
ENSG00000168255.20	-1.10657	0.00021973	0.000317847
ENSG00000246250.3	1.68563	0.00021857	0.000316196
ENSG00000267475.1	1.62473	0.000218551	0.000316196
ENSG00000100314.4	2.23407	0.000217723	0.000315052
ENSG00000273154.3	1.35389	0.000217566	0.000314852
ENSG00000164850.15	2.0393	0.000213722	0.000309396
ENSG00000145506.14	-1.06065	0.000211199	0.00030585
ENSG00000274422.1	-2.1188	0.000209577	0.000303579
ENSG00000103184.12	1.6817	0.000208798	0.000302529
ENSG00000248996.1	2.58508	0.000208096	0.000301591
ENSG00000130487.9	1.92043	0.000207929	0.000301374
ENSG00000156103.16	1.00313	0.000205037	0.000297233
ENSG00000144792.9	2.22736	0.000203036	0.000294358
ENSG00000243056.2	2.05567	0.000202866	0.000294162
ENSG00000167680.16	-1.58047	0.000202426	0.000293575
ENSG00000273007.2	2.04804	0.000200921	0.000291419
ENSG00000259977.1	2.05573	0.000200742	0.000291184
ENSG00000142279.13	-1.06642	0.000199615	0.000289624
ENSG00000287707.1	2.22137	0.000199201	0.000289049
ENSG00000185436.12	-1.09356	0.000199101	0.000288927
ENSG00000124116.19	2.59563	0.000198838	0.000288571
ENSG00000151572.18	1.74759	0.000197997	0.000287425
ENSG00000182700.5	-1.02442	0.00019735	0.000286511
ENSG00000138152.10	1.45415	0.000196704	0.000285631
ENSG00000258744.2	1.28906	0.000196521	0.000285406
ENSG00000168772.11	1.62811	0.000195736	0.00028429
ENSG00000164061.5	1.03332	0.000194992	0.00028326
ENSG00000150456.11	-1.22328	0.00019492	0.00028318
ENSG00000283525.1	2.59407	0.000194037	0.000281921
ENSG00000257800.1	1.80597	0.000192434	0.000279616
ENSG00000171757.17	2.59149	0.000191734	0.000278623
ENSG00000171951.5	1.75551	0.000191407	0.000278173
ENSG00000267498.2	2.59885	0.000190753	0.000277269
ENSG00000161082.13	-2.0478	0.000189679	0.00027578
ENSG00000047662.5	2.49821	0.000188735	0.000274432
ENSG00000276997.4	2.59122	0.000188696	0.000274398
ENSG00000166268.11	2.23563	0.000187047	0.000272048
ENSG00000198173.5	4.86608	0.000187016	0.000272026
ENSG00000255121.2	-2.08078	0.00018639	0.000271163
ENSG00000175040.6	1.91688	0.000184747	0.000268843
ENSG00000282164.3	2.60071	0.00018437	0.000268317
ENSG00000178297.13	1.23539	0.00018404	0.00026786
ENSG00000161905.13	3.90051	0.000184035	0.00026786
ENSG00000272265.1	3.88311	0.000182291	0.000265383
ENSG00000188375.5	1.79851	0.000181051	0.000263601
ENSG00000260103.2	3.884	0.000179412	0.000261283
ENSG00000166793.12	2.51067	0.000177673	0.000258796
ENSG00000228526.7	2.0279	0.000176362	0.000256931
ENSG00000279605.1	1.19672	0.0001758	0.000256135
ENSG00000215859.9	2.49933	0.000172954	0.000252053
ENSG00000241489.8	2.50448	0.000172792	0.000251839
ENSG00000172346.15	3.90765	0.00017047	0.000248563
ENSG00000258777.1	2.50675	0.000170228	0.000248252
ENSG00000167693.17	-1.23683	0.000168016	0.000245091
ENSG00000219626.9	1.4642	0.000164818	0.000240531
ENSG00000161180.11	2.1507	0.000162335	0.000236989
ENSG00000257698.2	1.23734	0.000158176	0.000231018
ENSG00000133640.20	1.90697	0.000157475	0.000230055
ENSG00000287431.1	-1.48831	0.00015671	0.000228957
ENSG00000121270.15	2.1865	0.000152148	0.000222428
ENSG00000121797.10	2.51165	0.000151622	0.000221697
ENSG00000235636.1	2.19211	0.000151123	0.000220987
ENSG00000242262.1	-1.84403	0.000150815	0.000220555
ENSG00000236540.7	-1.94389	0.000150779	0.000220522
ENSG00000140678.17	1.25875	0.000149274	0.000218359
ENSG00000168263.9	2.14563	0.000148105	0.000216687
ENSG00000166922.8	1.90848	0.000147008	0.0002151
ENSG00000150625.16	-1.21667	0.000146475	0.000214377
ENSG00000260425.1	2.4346	0.000145733	0.000213329
ENSG00000183773.15	1.91726	0.000145595	0.000213145
ENSG00000174080.11	-2.26808	0.000145589	0.000213145
ENSG00000231170.7	2.42765	0.000145066	0.000212407
ENSG00000116678.20	-1.12821	0.000144263	0.000211269
ENSG00000091986.15	1.90065	0.000144031	0.000210965
ENSG00000287037.1	-2.32853	0.000143032	0.000209539
ENSG00000172974.11	-1.1416	0.000142098	0.000208189
ENSG00000217555.13	-1.95605	0.000141019	0.000206625
ENSG00000263307.1	2.36426	0.0001408	0.00020634
ENSG00000260661.1	2.43412	0.000137443	0.000201579
ENSG00000101298.15	-1.38657	0.000137086	0.000201074
ENSG00000112218.9	-1.2731	0.000135815	0.00019928
ENSG00000155792.10	-2.09698	0.000135011	0.000198116
ENSG00000134538.3	2.35839	0.00013391	0.000196518
ENSG00000261578.1	-1.86887	0.000132826	0.000194962
ENSG00000101265.16	-1.55769	0.000132492	0.000194489
ENSG00000185261.14	1.86785	0.000131131	0.000192524
ENSG00000235269.2	1.19944	0.000130766	0.000192022
ENSG00000279948.1	2.15804	0.000129329	0.000189945
ENSG00000102302.8	-1.55828	0.0001283	0.000188467
ENSG00000176533.13	-1.85172	0.000124524	0.000182969
ENSG00000273542.2	1.81046	0.000124176	0.000182488
ENSG00000162997.15	1.68803	0.000123898	0.000182097
ENSG00000272077.1	1.73495	0.000123661	0.000181812
ENSG00000229989.4	2.35887	0.000122809	0.000180575
ENSG00000169122.11	1.33487	0.000122592	0.000180271
ENSG00000122786.20	-1.01732	0.000119874	0.000176305
ENSG00000204444.11	-1.68784	0.000119737	0.00017612
ENSG00000176842.15	-1.36302	0.00011815	0.000173846
ENSG00000231952.3	1.72561	0.000117763	0.000173292
ENSG00000173535.15	1.41283	0.000117161	0.000172422
ENSG00000157833.13	-1.28999	0.00011698	0.00017217
ENSG00000232713.2	2.16641	0.000115461	0.00016995
ENSG00000171791.13	-1.77926	0.000115165	0.000169544
ENSG00000280355.1	-1.3897	0.000114787	0.000169002
ENSG00000227252.2	-2.0999	0.000114053	0.000167936
ENSG00000184206.12	2.82467	0.000113453	0.000167066
ENSG00000128254.15	2.36613	0.000113376	0.000166968
ENSG00000127129.10	1.19742	0.000112596	0.000165848
ENSG00000142405.22	2.37207	0.000112411	0.00016559
ENSG00000268279.4	2.0644	0.000112283	0.000165416
ENSG00000279412.1	1.51006	0.000112152	0.000165239
ENSG00000235513.2	2.13598	0.000111781	0.00016472
ENSG00000250742.4	-1.52428	0.000110806	0.000163312
ENSG00000255153.1	-1.5199	0.000110611	0.000163053
ENSG00000254505.11	1.77078	0.000109906	0.000162028
ENSG00000286230.1	2.30923	0.000109854	0.000161966
ENSG00000231160.10	2.16191	0.000109611	0.000161636
ENSG00000197361.7	-1.86559	0.000109577	0.000161601
ENSG00000188343.13	-1.55648	0.000109498	0.000161498
ENSG00000214719.13	1.68587	0.000109469	0.00016147
ENSG00000139160.13	1.14682	0.000108862	0.000160589
ENSG00000270878.1	2.16337	0.000107913	0.000159217
ENSG00000145088.9	1.19891	0.000107535	0.000158673
ENSG00000198064.13	1.58933	0.000107165	0.000158155
ENSG00000009765.15	2.37025	0.000107037	0.00015798
ENSG00000002822.15	1.75239	0.000105779	0.000156151
ENSG00000224389.9	3.22219	0.000104903	0.000154912
ENSG00000286786.1	2.36855	0.00010281	0.000151874
ENSG00000287918.1	2.32182	0.000102282	0.000151134
ENSG00000234814.8	2.98119	0.000101786	0.000150415
ENSG00000120820.12	2.37912	0.00010112	0.000149444
ENSG00000277959.1	2.97839	0.000100225	0.000148134
ENSG00000088053.11	1.74946	9.742e-05	0.000144103
ENSG00000107719.9	1.06909	9.60022e-05	0.000142093
ENSG00000253676.1	-1.87387	9.55856e-05	0.000141501
ENSG00000184659.5	2.82132	9.53352e-05	0.000141156
ENSG00000100031.19	1.64882	9.50636e-05	0.000140766
ENSG00000143199.18	3.20969	9.38136e-05	0.00013894
ENSG00000144331.20	2.98803	9.37281e-05	0.000138825
ENSG00000185518.11	2.11991	9.3497e-05	0.000138507
ENSG00000232630.1	1.90177	9.32589e-05	0.000138167
ENSG00000186787.8	-1.4842	9.32142e-05	0.000138113
ENSG00000278768.2	-1.45007	9.25735e-05	0.0001372
ENSG00000286918.1	2.12686	9.22283e-05	0.0001367
ENSG00000272711.1	-1.43935	9.17887e-05	0.000136073
ENSG00000203280.4	1.85569	9.15638e-05	0.000135751
ENSG00000223956.3	2.82131	9.15531e-05	0.000135747
ENSG00000261664.5	3.22529	9.07803e-05	0.000134649
ENSG00000237643.2	3.22553	9.07029e-05	0.000134546
ENSG00000285569.2	2.98306	9.04595e-05	0.000134209
ENSG00000250848.1	2.12162	9.02736e-05	0.000133945
ENSG00000188219.14	-1.5765	9.02489e-05	0.00013392
ENSG00000205955.4	3.20435	9.01195e-05	0.00013374
ENSG00000104808.8	-1.64532	8.98515e-05	0.000133366
ENSG00000237513.2	2.62838	8.85712e-05	0.000131501
ENSG00000255158.1	3.20728	8.84552e-05	0.00013134
ENSG00000262777.1	2.99155	8.83176e-05	0.000131147
ENSG00000248738.6	2.99367	8.77653e-05	0.000130339
ENSG00000135519.8	1.12969	8.69401e-05	0.000129147
ENSG00000217624.2	2.12318	8.64608e-05	0.000128447
ENSG00000108309.14	1.90385	8.62232e-05	0.000128128
ENSG00000198934.5	-2.54709	8.61956e-05	0.000128098
ENSG00000227630.4	3.22989	8.54904e-05	0.000127073
ENSG00000260805.2	1.40112	8.4894e-05	0.00012622
ENSG00000237301.1	2.99963	8.43978e-05	0.000125516
ENSG00000284052.1	2.84194	8.42649e-05	0.00012534
ENSG00000189269.12	2.69741	8.36421e-05	0.000124436
ENSG00000287899.1	2.9967	8.36375e-05	0.000124436
ENSG00000260625.3	2.99388	8.34888e-05	0.00012423
ENSG00000176236.6	2.70331	8.3267e-05	0.000123933
ENSG00000134986.14	-2.00644	8.30128e-05	0.000123565
ENSG00000184845.4	1.47867	8.16561e-05	0.000121578
ENSG00000178631.7	3.21612	8.15345e-05	0.000121408
ENSG00000057657.17	-1.59702	8.14085e-05	0.000121231
ENSG00000224969.1	3.00481	8.06133e-05	0.000120079
ENSG00000223813.3	-1.22646	8.01182e-05	0.000119352
ENSG00000203867.8	3.54843	7.99357e-05	0.000119091
ENSG00000257097.1	2.84526	7.97989e-05	0.000118897
ENSG00000224745.1	2.83307	7.96294e-05	0.000118677
ENSG00000287485.1	2.83089	7.92424e-05	0.000118131
ENSG00000226049.3	2.70264	7.92143e-05	0.00011811
ENSG00000250644.3	-2.00376	7.90585e-05	0.000117889
ENSG00000144893.12	1.21215	7.90463e-05	0.000117881
ENSG00000286162.2	1.89202	7.86392e-05	0.000117284
ENSG00000132031.13	-1.65941	7.78281e-05	0.000116085
ENSG00000117983.17	-1.20977	7.77572e-05	0.000115989
ENSG00000167771.6	1.80017	7.70745e-05	0.000114991
ENSG00000249279.6	1.23479	7.68441e-05	0.000114658
ENSG00000232442.1	-1.54137	7.57631e-05	0.000113075
ENSG00000169885.10	3.53433	7.56878e-05	0.000112973
ENSG00000248211.1	3.5298	7.49283e-05	0.000111879
ENSG00000279199.1	2.282	7.44927e-05	0.000111258
ENSG00000184838.15	2.59831	7.44586e-05	0.000111217
ENSG00000244380.1	3.54516	7.44218e-05	0.000111172
ENSG00000251893.2	2.30248	7.43045e-05	0.000111007
ENSG00000250635.1	3.53482	7.42214e-05	0.000110892
ENSG00000246548.3	3.54832	7.39478e-05	0.000110494
ENSG00000274270.1	1.54857	7.37609e-05	0.000110228
ENSG00000256625.1	3.52993	7.37369e-05	0.000110218
ENSG00000260442.5	-1.67708	7.3626e-05	0.000110062
ENSG00000213432.2	3.53781	7.26379e-05	0.000108623
ENSG00000287937.1	3.53594	7.26089e-05	0.000108599
ENSG00000257950.3	2.51594	7.25344e-05	0.000108498
ENSG00000271614.1	2.27616	7.23956e-05	0.0001083
ENSG00000254876.5	2.70334	7.21004e-05	0.000107877
ENSG00000262583.1	2.09646	7.184e-05	0.000107497
ENSG00000188452.14	2.10458	7.09584e-05	0.000106216
ENSG00000272264.1	2.62005	7.05472e-05	0.00010561
ENSG00000234698.1	3.54476	7.02694e-05	0.000105203
ENSG00000203739.4	1.16503	6.95326e-05	0.000104128
ENSG00000228817.4	3.55067	6.92888e-05	0.000103772
ENSG00000214188.9	2.71571	6.88931e-05	0.000103198
ENSG00000238197.6	1.15161	6.87794e-05	0.000103037
ENSG00000250794.2	1.30576	6.86355e-05	0.000102831
ENSG00000261251.1	1.80379	6.7685e-05	0.000101443
ENSG00000180089.6	-1.279	6.76436e-05	0.00010139
ENSG00000233828.5	1.03324	6.76221e-05	0.000101367
ENSG00000172548.14	-1.72123	6.76149e-05	0.000101365
ENSG00000239415.1	-1.73687	6.75821e-05	0.000101325
ENSG00000225630.1	1.05336	6.75757e-05	0.000101324
ENSG00000091010.6	2.60119	6.72823e-05	0.000100893
ENSG00000129749.3	1.3364	6.70228e-05	0.000100522
ENSG00000260179.1	2.54079	6.68869e-05	0.000100327
ENSG00000271816.1	2.11584	6.68153e-05	0.000100229
ENSG00000173261.9	1.98298	6.63633e-05	9.95597e-05
ENSG00000127362.2	2.62254	6.60988e-05	9.91807e-05
ENSG00000170899.11	-3.57298	6.54824e-05	9.82821e-05
ENSG00000227300.12	2.53002	6.46589e-05	9.70809e-05
ENSG00000204815.10	1.98923	6.44498e-05	9.67757e-05
ENSG00000072163.19	2.2909	6.3864e-05	9.59218e-05
ENSG00000184154.14	-1.21477	6.36381e-05	9.55996e-05
ENSG00000279670.1	1.26344	6.35461e-05	9.54699e-05
ENSG00000176040.13	2.62072	6.20675e-05	9.3282e-05
ENSG00000215126.10	1.03058	6.13368e-05	9.2192e-05
ENSG00000089820.16	1.10036	6.10651e-05	9.17918e-05
ENSG00000255284.2	-1.58208	6.01439e-05	9.04558e-05
ENSG00000236098.1	2.27585	5.97073e-05	8.98233e-05
ENSG00000174871.11	1.90386	5.95788e-05	8.96461e-05
ENSG00000240771.8	-1.39187	5.92032e-05	8.90889e-05
ENSG00000250039.4	2.60883	5.91358e-05	8.89955e-05
ENSG00000231154.1	1.73817	5.90845e-05	8.89262e-05
ENSG00000134569.10	-2.04469	5.87383e-05	8.84211e-05
ENSG00000175928.6	-1.92658	5.86713e-05	8.83295e-05
ENSG00000173486.13	-1.51198	5.83007e-05	8.77861e-05
ENSG00000180251.5	2.61112	5.81307e-05	8.75379e-05
ENSG00000221887.6	-1.0353	5.74023e-05	8.6472e-05
ENSG00000053918.18	-1.83215	5.69115e-05	8.57636e-05
ENSG00000181804.15	2.0863	5.66605e-05	8.5393e-05
ENSG00000235316.1	1.31853	5.63192e-05	8.49014e-05
ENSG00000269001.2	-1.75647	5.56228e-05	8.38742e-05
ENSG00000267592.1	4.09042	5.42652e-05	8.18418e-05
ENSG00000272970.3	1.84468	5.37981e-05	8.11738e-05
ENSG00000205639.11	1.94973	5.33713e-05	8.05443e-05
ENSG00000273987.1	1.95847	5.33107e-05	8.04686e-05
ENSG00000224903.2	1.32505	5.29998e-05	8.00197e-05
ENSG00000259940.2	2.23079	5.29183e-05	7.99109e-05
ENSG00000178458.5	-2.03512	5.2748e-05	7.96682e-05
ENSG00000259529.2	2.52742	5.24985e-05	7.93057e-05
ENSG00000232233.1	1.6808	5.20429e-05	7.86316e-05
ENSG00000272341.1	1.68329	5.19695e-05	7.85278e-05
ENSG00000277879.1	1.36066	5.19443e-05	7.84967e-05
ENSG00000121690.11	-1.64399	5.17533e-05	7.82222e-05
ENSG00000182405.6	1.07388	5.16442e-05	7.80713e-05
ENSG00000225778.5	2.25074	5.0768e-05	7.67823e-05
ENSG00000183889.12	2.53119	5.04467e-05	7.63092e-05
ENSG00000167968.13	1.11556	5.00126e-05	7.5673e-05
ENSG00000101638.13	4.07279	4.9898e-05	7.55064e-05
ENSG00000235445.1	4.07706	4.98285e-05	7.5408e-05
ENSG00000246366.6	4.0792	4.91953e-05	7.44633e-05
ENSG00000225791.7	1.04001	4.84215e-05	7.33053e-05
ENSG00000279913.1	4.07354	4.82745e-05	7.30893e-05
ENSG00000285737.1	4.0737	4.82584e-05	7.30715e-05
ENSG00000017483.15	2.22188	4.76757e-05	7.22022e-05
ENSG00000182732.18	4.08724	4.76262e-05	7.21339e-05
ENSG00000161551.14	1.14284	4.70037e-05	7.1217e-05
ENSG00000226476.6	4.08039	4.68794e-05	7.10412e-05
ENSG00000115844.11	2.23358	4.65948e-05	7.06163e-05
ENSG00000233845.1	2.23358	4.65948e-05	7.06163e-05
ENSG00000215105.4	2.04934	4.62958e-05	7.01822e-05
ENSG00000260456.7	-1.77348	4.62083e-05	7.00622e-05
ENSG00000268738.3	1.96324	4.58614e-05	6.95488e-05
ENSG00000196345.13	2.20349	4.54587e-05	6.89444e-05
ENSG00000259917.1	-1.95354	4.48811e-05	6.8093e-05
ENSG00000177706.9	-2.9765	4.45432e-05	6.75864e-05
ENSG00000232811.1	2.46878	4.45312e-05	6.75744e-05
ENSG00000163705.13	5.14358	4.40868e-05	6.6906e-05
ENSG00000104760.17	5.12325	4.35882e-05	6.61673e-05
ENSG00000201464.1	5.12325	4.35882e-05	6.61673e-05
ENSG00000196361.10	5.12344	4.35696e-05	6.61511e-05
ENSG00000287659.1	5.12344	4.35696e-05	6.61511e-05
ENSG00000233045.1	2.46349	4.31875e-05	6.55887e-05
ENSG00000280287.1	-1.52186	4.26535e-05	6.48071e-05
ENSG00000240775.1	5.1372	4.22412e-05	6.41922e-05
ENSG00000267474.1	5.1372	4.22412e-05	6.41922e-05
ENSG00000213433.5	1.63402	4.21873e-05	6.41219e-05
ENSG00000284690.3	5.13825	4.21421e-05	6.4059e-05
ENSG00000285943.1	2.3986	4.18822e-05	6.36698e-05
ENSG00000238961.1	5.1411	4.18712e-05	6.36587e-05
ENSG00000254016.3	2.05371	4.1768e-05	6.35134e-05
ENSG00000245680.10	1.05922	4.13488e-05	6.2893e-05
ENSG00000255139.2	1.46766	4.13109e-05	6.28411e-05
ENSG00000245904.4	1.95945	4.12182e-05	6.27115e-05
ENSG00000265399.1	1.92755	3.99378e-05	6.07854e-05
ENSG00000265136.1	2.42411	3.91015e-05	5.9545e-05
ENSG00000231831.1	2.46584	3.9077e-05	5.95132e-05
ENSG00000115935.17	-2.20377	3.90433e-05	5.94726e-05
ENSG00000104147.9	-1.04957	3.79222e-05	5.77911e-05
ENSG00000185834.10	-1.01548	3.70733e-05	5.65386e-05
ENSG00000283294.1	2.94519	3.70675e-05	5.65348e-05
ENSG00000177511.6	2.39969	3.69795e-05	5.64109e-05
ENSG00000136040.9	1.32166	3.67932e-05	5.6137e-05
ENSG00000272335.1	-1.97353	3.67529e-05	5.60853e-05
ENSG00000068615.19	-1.51595	3.67252e-05	5.60484e-05
ENSG00000225518.3	-2.07316	3.61961e-05	5.52661e-05
ENSG00000272129.1	-2.99819	3.51095e-05	5.3651e-05
ENSG00000147465.12	2.20773	3.45609e-05	5.28415e-05
ENSG00000247081.8	1.93788	3.39399e-05	5.19063e-05
ENSG00000139515.6	-1.60888	3.39398e-05	5.19063e-05
ENSG00000197506.8	1.16146	3.38887e-05	5.18375e-05
ENSG00000215022.7	2.4214	3.38681e-05	5.18106e-05
ENSG00000184226.15	1.77333	3.36307e-05	5.14521e-05
ENSG00000116991.10	2.39763	3.34955e-05	5.125e-05
ENSG00000278192.1	-2.63842	3.34264e-05	5.1149e-05
ENSG00000140323.6	-1.56569	3.28482e-05	5.02733e-05
ENSG00000214946.14	3.3509	3.24583e-05	4.96857e-05
ENSG00000148935.11	1.52625	3.19962e-05	4.90006e-05
ENSG00000256771.4	1.68892	3.19078e-05	4.88697e-05
ENSG00000112245.12	2.17307	3.17943e-05	4.87047e-05
ENSG00000182108.11	-1.4085	3.16047e-05	4.84231e-05
ENSG00000152192.8	-1.96768	3.15286e-05	4.8311e-05
ENSG00000222009.8	2.96606	3.1482e-05	4.82528e-05
ENSG00000204934.10	1.47307	3.14264e-05	4.8172e-05
ENSG00000236204.6	2.04095	3.14066e-05	4.81461e-05
ENSG00000287859.1	3.11222	3.1336e-05	4.80422e-05
ENSG00000121764.11	3.36516	3.11356e-05	4.77393e-05
ENSG00000213839.4	1.29041	3.09753e-05	4.7501e-05
ENSG00000256268.2	2.70298	3.09705e-05	4.74993e-05
ENSG00000183401.12	-1.04778	3.08942e-05	4.73866e-05
ENSG00000235885.8	2.69988	3.07382e-05	4.71516e-05
ENSG00000202502.1	3.3409	3.04417e-05	4.67052e-05
ENSG00000230583.7	3.35224	3.01693e-05	4.63001e-05
ENSG00000159409.15	3.11097	3.00425e-05	4.61096e-05
ENSG00000249947.2	2.37456	3.0019e-05	4.60779e-05
ENSG00000197054.12	3.11946	2.99071e-05	4.59103e-05
ENSG00000262147.1	1.33069	2.9709e-05	4.56103e-05
ENSG00000168811.7	1.45246	2.96611e-05	4.5541e-05
ENSG00000138769.11	1.92227	2.94861e-05	4.52764e-05
ENSG00000284883.1	3.35152	2.94071e-05	4.51592e-05
ENSG00000235989.4	2.94139	2.92976e-05	4.49952e-05
ENSG00000250327.1	-2.40914	2.92489e-05	4.49245e-05
ENSG00000226833.6	1.50647	2.90683e-05	4.46635e-05
ENSG00000267924.1	3.11579	2.8941e-05	4.4472e-05
ENSG00000154099.18	3.34272	2.88934e-05	4.4403e-05
ENSG00000273010.1	2.69589	2.88519e-05	4.43433e-05
ENSG00000073905.8	-1.88332	2.88064e-05	4.42773e-05
ENSG00000179546.4	-1.55074	2.86813e-05	4.40891e-05
ENSG00000224411.3	-1.57581	2.86333e-05	4.40194e-05
ENSG00000154309.8	-2.42582	2.84836e-05	4.37932e-05
ENSG00000105131.8	2.95092	2.83825e-05	4.36418e-05
ENSG00000157999.6	1.36088	2.83269e-05	4.35603e-05
ENSG00000118194.20	2.03719	2.83064e-05	4.35328e-05
ENSG00000126860.11	2.93861	2.8272e-05	4.34877e-05
ENSG00000197993.9	2.95147	2.82516e-05	4.34604e-05
ENSG00000172901.20	2.94637	2.8225e-05	4.34235e-05
ENSG00000188001.10	2.30532	2.81627e-05	4.33316e-05
ENSG00000261888.1	3.34645	2.81624e-05	4.33316e-05
ENSG00000279057.1	2.96637	2.80835e-05	4.32176e-05
ENSG00000223503.1	3.13288	2.80624e-05	4.31892e-05
ENSG00000003987.14	1.61022	2.80533e-05	4.31792e-05
ENSG00000140932.10	2.6316	2.80392e-05	4.31614e-05
ENSG00000144649.9	-1.41878	2.78625e-05	4.28973e-05
ENSG00000234139.4	3.11357	2.76998e-05	4.26506e-05
ENSG00000253167.1	3.11604	2.76788e-05	4.26223e-05
ENSG00000253530.2	3.13004	2.75515e-05	4.24301e-05
ENSG00000173809.18	3.12375	2.71397e-05	4.18151e-05
ENSG00000276545.1	2.35978	2.68881e-05	4.14389e-05
ENSG00000119508.18	3.1265	2.66976e-05	4.11529e-05
ENSG00000248544.2	3.34993	2.65945e-05	4.09977e-05
ENSG00000232034.1	3.34918	2.65934e-05	4.09977e-05
ENSG00000231691.2	2.95334	2.65496e-05	4.09361e-05
ENSG00000234009.1	-1.33871	2.63762e-05	4.06761e-05
ENSG00000227477.1	1.40113	2.63644e-05	4.06654e-05
ENSG00000229915.1	2.69708	2.60827e-05	4.02346e-05
ENSG00000181097.5	1.43752	2.57615e-05	3.97464e-05
ENSG00000226125.2	3.3546	2.56244e-05	3.95422e-05
ENSG00000234076.1	2.81687	2.54156e-05	3.92237e-05
ENSG00000280020.1	3.67984	2.53142e-05	3.90707e-05
ENSG00000238290.1	3.35815	2.5291e-05	3.90385e-05
ENSG00000258130.8	-1.68465	2.51236e-05	3.87873e-05
ENSG00000273058.2	2.714	2.50479e-05	3.86739e-05
ENSG00000216775.3	-1.16787	2.49811e-05	3.85743e-05
ENSG00000188959.9	-1.23481	2.49753e-05	3.85689e-05
ENSG00000157578.13	1.6362	2.49323e-05	3.85061e-05
ENSG00000259687.2	-2.69434	2.47576e-05	3.82468e-05
ENSG00000129991.13	-1.6939	2.43981e-05	3.7695e-05
ENSG00000249661.1	3.68241	2.39426e-05	3.70082e-05
ENSG00000277149.5	1.31446	2.35436e-05	3.64015e-05
ENSG00000277283.1	-1.90883	2.34179e-05	3.62172e-05
ENSG00000219487.2	3.68625	2.34032e-05	3.61978e-05
ENSG00000267737.1	1.45079	2.3398e-05	3.61931e-05
ENSG00000197558.13	2.61058	2.33717e-05	3.61558e-05
ENSG00000214309.5	-1.47171	2.32727e-05	3.60059e-05
ENSG00000188761.13	-1.00905	2.31963e-05	3.58911e-05
ENSG00000245498.7	2.06271	2.31249e-05	3.57839e-05
ENSG00000275764.1	-2.0063	2.30998e-05	3.57483e-05
ENSG00000286145.2	3.70659	2.30453e-05	3.56673e-05
ENSG00000261411.1	3.68486	2.30188e-05	3.56295e-05
ENSG00000278986.1	2.71453	2.29132e-05	3.54694e-05
ENSG00000137133.11	-2.45548	2.2573e-05	3.49589e-05
ENSG00000074047.21	-3.06075	2.24996e-05	3.48485e-05
ENSG00000286011.1	2.1132	2.22551e-05	3.44729e-05
ENSG00000179428.2	3.68545	2.19071e-05	3.39433e-05
ENSG00000287967.1	2.14639	2.18632e-05	3.38784e-05
ENSG00000186007.10	-1.49462	2.18519e-05	3.38671e-05
ENSG00000257761.3	3.68562	2.1845e-05	3.38595e-05
ENSG00000175518.8	3.68607	2.18303e-05	3.38399e-05
ENSG00000243710.7	1.78521	2.1683e-05	3.36177e-05
ENSG00000229659.1	3.69502	2.16461e-05	3.35637e-05
ENSG00000213706.2	3.68619	2.16456e-05	3.35637e-05
ENSG00000104826.15	2.62245	2.15873e-05	3.34786e-05
ENSG00000175591.11	-2.12688	2.15548e-05	3.34313e-05
ENSG00000237594.2	-2.43682	2.10915e-05	3.2731e-05
ENSG00000272269.1	-2.12796	2.10834e-05	3.27214e-05
ENSG00000230479.1	2.14948	2.10021e-05	3.25983e-05
ENSG00000177938.5	3.68632	2.09187e-05	3.24749e-05
ENSG00000167733.13	-1.58993	2.06509e-05	3.20621e-05
ENSG00000171502.15	3.6944	2.0626e-05	3.20264e-05
ENSG00000169402.15	3.69236	2.0612e-05	3.20075e-05
ENSG00000285752.1	2.61132	2.05539e-05	3.19232e-05
ENSG00000228997.1	3.69763	2.04306e-05	3.17435e-05
ENSG00000234750.1	3.69763	2.04306e-05	3.17435e-05
ENSG00000270049.3	-2.02049	1.99263e-05	3.09771e-05
ENSG00000167895.15	1.25775	1.96972e-05	3.06267e-05
ENSG00000279602.1	1.9929	1.96252e-05	3.05175e-05
ENSG00000046653.15	-1.02173	1.94026e-05	3.01771e-05
ENSG00000009724.17	2.63982	1.9253e-05	2.99499e-05
ENSG00000226067.7	-1.68008	1.92152e-05	2.98966e-05
ENSG00000166997.8	-1.34649	1.91579e-05	2.9813e-05
ENSG00000227388.3	1.3119	1.85623e-05	2.89076e-05
ENSG00000279672.1	-1.37337	1.85546e-05	2.88982e-05
ENSG00000157064.11	1.11955	1.81734e-05	2.83178e-05
ENSG00000213967.11	1.43343	1.73731e-05	2.70883e-05
ENSG00000196437.12	1.31589	1.72236e-05	2.68603e-05
ENSG00000139194.8	1.35817	1.70336e-05	2.65664e-05
ENSG00000270722.1	4.23605	1.70076e-05	2.65283e-05
ENSG00000287299.1	1.31636	1.69687e-05	2.64725e-05
ENSG00000237753.2	1.28593	1.69234e-05	2.64043e-05
ENSG00000138185.20	-1.93094	1.69203e-05	2.64019e-05
ENSG00000268655.2	2.54374	1.68599e-05	2.63101e-05
ENSG00000174353.17	-1.03719	1.68114e-05	2.6237e-05
ENSG00000271303.2	1.8557	1.66059e-05	2.59234e-05
ENSG00000260804.3	-1.05683	1.65475e-05	2.58347e-05
ENSG00000243742.5	2.55566	1.64697e-05	2.57179e-05
ENSG00000176472.10	1.30721	1.64603e-05	2.57057e-05
ENSG00000249476.2	2.54268	1.64222e-05	2.56485e-05
ENSG00000253220.2	2.00668	1.64179e-05	2.56443e-05
ENSG00000140675.13	1.30104	1.63687e-05	2.55699e-05
ENSG00000139835.14	-1.16447	1.63288e-05	2.55098e-05
ENSG00000179965.12	-1.09466	1.61948e-05	2.53029e-05
ENSG00000229473.2	2.77789	1.61891e-05	2.52963e-05
ENSG00000240602.7	1.68054	1.61104e-05	2.51757e-05
ENSG00000257594.4	-1.33381	1.59835e-05	2.4982e-05
ENSG00000198788.8	2.54407	1.59007e-05	2.48549e-05
ENSG00000258091.1	4.23258	1.56239e-05	2.44291e-05
ENSG00000260552.1	-2.49967	1.55887e-05	2.43786e-05
ENSG00000237877.7	2.12871	1.54598e-05	2.41815e-05
ENSG00000278705.1	3.21663	1.54505e-05	2.41692e-05
ENSG00000105419.18	2.55472	1.51014e-05	2.36319e-05
ENSG00000122254.7	-1.79679	1.49229e-05	2.33591e-05
ENSG00000260691.6	4.24129	1.46577e-05	2.29505e-05
ENSG00000231731.7	1.61672	1.46369e-05	2.29221e-05
ENSG00000215630.6	2.47994	1.45956e-05	2.28596e-05
ENSG00000134245.18	1.08703	1.45799e-05	2.28372e-05
ENSG00000277938.1	1.6885	1.45266e-05	2.2758e-05
ENSG00000138411.13	2.49546	1.4426e-05	2.26046e-05
ENSG00000220749.4	1.7473	1.41791e-05	2.22238e-05
ENSG00000206384.10	2.8934	1.40838e-05	2.20787e-05
ENSG00000172940.13	2.11223	1.39783e-05	2.19153e-05
ENSG00000187994.14	-2.29323	1.39499e-05	2.18749e-05
ENSG00000258454.1	3.04771	1.37894e-05	2.16273e-05
ENSG00000239605.11	1.09197	1.36247e-05	2.1371e-05
ENSG00000196814.15	-1.72409	1.35763e-05	2.1297e-05
ENSG00000144406.19	4.24134	1.31125e-05	2.05772e-05
ENSG00000285128.1	-2.15315	1.30754e-05	2.05228e-05
ENSG00000226816.3	4.25718	1.30655e-05	2.05111e-05
ENSG00000287656.1	2.49683	1.29813e-05	2.03807e-05
ENSG00000234693.1	4.24683	1.29812e-05	2.03807e-05
ENSG00000158560.14	4.24828	1.26937e-05	1.99442e-05
ENSG00000129521.15	-1.38301	1.2491e-05	1.96276e-05
ENSG00000221916.4	-2.30593	1.24879e-05	1.96244e-05
ENSG00000275552.1	4.26031	1.23983e-05	1.94873e-05
ENSG00000286431.1	-1.53776	1.23095e-05	1.93513e-05
ENSG00000231856.2	1.67884	1.22958e-05	1.93317e-05
ENSG00000254131.1	4.25702	1.2272e-05	1.92961e-05
ENSG00000166086.13	2.38746	1.21653e-05	1.91373e-05
ENSG00000135324.6	-3.87359	1.19585e-05	1.88173e-05
ENSG00000281026.1	1.65999	1.16987e-05	1.84171e-05
ENSG00000261654.1	2.92327	1.16776e-05	1.83856e-05
ENSG00000112238.12	-2.34087	1.16242e-05	1.83067e-05
ENSG00000118620.13	1.02563	1.16153e-05	1.82944e-05
ENSG00000269514.3	2.48607	1.14052e-05	1.79718e-05
ENSG00000276337.1	2.90525	1.13936e-05	1.79554e-05
ENSG00000286169.1	2.20635	1.1347e-05	1.78835e-05
ENSG00000241570.8	3.04917	1.13001e-05	1.78113e-05
ENSG00000127325.19	1.51219	1.11196e-05	1.75285e-05
ENSG00000188321.13	1.1714	1.11125e-05	1.75189e-05
ENSG00000239593.1	5.33731	1.10963e-05	1.74951e-05
ENSG00000140398.14	-1.11277	1.08655e-05	1.7136e-05
ENSG00000180596.7	1.46692	1.08611e-05	1.71306e-05
ENSG00000172476.4	3.22213	1.08488e-05	1.71128e-05
ENSG00000198756.12	-1.23658	1.07597e-05	1.69739e-05
ENSG00000196189.13	1.32044	1.07401e-05	1.69446e-05
ENSG00000229970.3	1.78413	1.06882e-05	1.68658e-05
ENSG00000177508.12	-2.77202	1.06772e-05	1.68501e-05
ENSG00000138135.7	5.35526	1.06719e-05	1.68432e-05
ENSG00000270019.1	1.99241	1.0599e-05	1.67297e-05
ENSG00000171643.14	5.36053	1.05477e-05	1.66504e-05
ENSG00000224984.1	2.69125	1.05404e-05	1.66404e-05
ENSG00000287091.1	-3.12866	1.04352e-05	1.64806e-05
ENSG00000201896.1	5.34151	1.04222e-05	1.64616e-05
ENSG00000216359.1	5.34187	1.04139e-05	1.64501e-05
ENSG00000225647.2	5.34187	1.04139e-05	1.64501e-05
ENSG00000255923.1	5.34187	1.04139e-05	1.64501e-05
ENSG00000279977.1	5.34187	1.04139e-05	1.64501e-05
ENSG00000124602.10	1.2863	1.02691e-05	1.62305e-05
ENSG00000182376.2	3.47139	1.02604e-05	1.62182e-05
ENSG00000104941.8	5.34195	1.02583e-05	1.62165e-05
ENSG00000254867.1	5.35127	1.01975e-05	1.61234e-05
ENSG00000256542.2	2.70564	1.0193e-05	1.61177e-05
ENSG00000263033.2	5.35224	1.01755e-05	1.60916e-05
ENSG00000184574.10	-1.63311	1.01291e-05	1.60197e-05
ENSG00000225362.9	5.35919	1.00173e-05	1.58444e-05
ENSG00000256981.1	5.35919	1.00173e-05	1.58444e-05
ENSG00000257221.4	5.35919	1.00173e-05	1.58444e-05
ENSG00000163631.17	5.35471	9.96647e-06	1.57685e-05
ENSG00000266835.6	5.35471	9.96647e-06	1.57685e-05
ENSG00000147113.17	5.35548	9.94915e-06	1.57441e-05
ENSG00000279348.1	-1.69777	9.94851e-06	1.57441e-05
ENSG00000246526.2	2.90407	9.8852e-06	1.56473e-05
ENSG00000275401.1	3.05437	9.76957e-06	1.54701e-05
ENSG00000220201.7	3.0478	9.69441e-06	1.53569e-05
ENSG00000172889.16	-2.33467	9.59109e-06	1.51961e-05
ENSG00000127412.7	3.05194	9.44079e-06	1.49622e-05
ENSG00000144161.13	-1.21488	9.39677e-06	1.48952e-05
ENSG00000099617.4	3.06888	9.39674e-06	1.48952e-05
ENSG00000133739.16	-1.16845	9.36106e-06	1.48414e-05
ENSG00000272529.1	2.80114	9.33047e-06	1.47943e-05
ENSG00000269404.7	3.47811	9.32948e-06	1.47942e-05
ENSG00000149243.15	-1.82039	9.27937e-06	1.47161e-05
ENSG00000132622.11	-1.27768	9.18693e-06	1.45723e-05
ENSG00000262172.1	3.47336	8.99276e-06	1.42751e-05
ENSG00000160401.15	-1.067	8.88876e-06	1.41126e-05
ENSG00000156097.12	3.23552	8.88046e-06	1.41008e-05
ENSG00000215458.8	1.36966	8.8611e-06	1.40714e-05
ENSG00000175189.4	3.244	8.85976e-06	1.40706e-05
ENSG00000202063.1	3.80451	8.80164e-06	1.39796e-05
ENSG00000234405.2	2.91369	8.79518e-06	1.39707e-05
ENSG00000260660.4	2.7981	8.78442e-06	1.39549e-05
ENSG00000127743.6	2.70659	8.75033e-06	1.39047e-05
ENSG00000288398.1	-1.14738	8.7494e-06	1.39045e-05
ENSG00000230585.2	3.47383	8.62817e-06	1.37145e-05
ENSG00000160951.4	2.91621	8.56234e-06	1.36137e-05
ENSG00000229999.6	3.47182	8.46822e-06	1.34692e-05
ENSG00000242948.1	1.97262	8.45816e-06	1.34557e-05
ENSG00000143434.15	1.39621	8.45593e-06	1.34535e-05
ENSG00000237214.3	-2.24081	8.42649e-06	1.34079e-05
ENSG00000235621.9	1.6502	8.38544e-06	1.33438e-05
ENSG00000214562.14	1.74519	8.30386e-06	1.32178e-05
ENSG00000166246.14	1.71978	8.29935e-06	1.32119e-05
ENSG00000225972.1	1.70893	8.20993e-06	1.3072e-05
ENSG00000258101.2	2.80012	8.204e-06	1.30638e-05
ENSG00000279029.1	3.48279	8.201e-06	1.30602e-05
ENSG00000267270.6	1.35581	8.17981e-06	1.30277e-05
ENSG00000227591.5	3.47662	8.16157e-06	1.30024e-05
ENSG00000183298.5	-1.66165	8.14765e-06	1.29815e-05
ENSG00000258365.1	3.48229	8.1151e-06	1.2932e-05
ENSG00000099769.6	2.62879	8.10955e-06	1.29257e-05
ENSG00000186919.13	3.47399	7.94215e-06	1.26649e-05
ENSG00000259205.2	2.72428	7.90328e-06	1.26053e-05
ENSG00000138172.11	-1.76739	7.79516e-06	1.24352e-05
ENSG00000169946.14	2.29303	7.59913e-06	1.21317e-05
ENSG00000224621.1	2.18811	7.58003e-06	1.21024e-05
ENSG00000185532.20	2.62428	7.52103e-06	1.20105e-05
ENSG00000249936.3	-1.24925	7.51756e-06	1.2006e-05
ENSG00000270127.2	2.33808	7.40815e-06	1.18336e-05
ENSG00000258702.3	3.80981	7.3986e-06	1.18194e-05
ENSG00000280046.1	1.95713	7.12077e-06	1.13875e-05
ENSG00000286656.1	2.22208	7.09419e-06	1.13461e-05
ENSG00000254369.6	1.34463	7.04582e-06	1.12698e-05
ENSG00000243667.7	-1.37226	6.94398e-06	1.1108e-05
ENSG00000261121.2	3.81704	6.92427e-06	1.10786e-05
ENSG00000130783.14	2.63841	6.82553e-06	1.09248e-05
ENSG00000187122.17	2.05677	6.76719e-06	1.08324e-05
ENSG00000159450.12	3.82459	6.73061e-06	1.07759e-05
ENSG00000188039.15	-1.97635	6.63376e-06	1.06269e-05
ENSG00000245849.8	-2.21667	6.6143e-06	1.05968e-05
ENSG00000115325.13	-1.13819	6.55827e-06	1.0509e-05
ENSG00000260261.2	1.32452	6.49069e-06	1.04037e-05
ENSG00000235560.4	1.53572	6.42293e-06	1.02981e-05
ENSG00000232618.2	3.81655	6.40826e-06	1.02755e-05
ENSG00000287680.1	1.58018	6.38398e-06	1.02385e-05
ENSG00000163395.17	3.81912	6.36748e-06	1.02131e-05
ENSG00000164304.16	3.81912	6.36748e-06	1.02131e-05
ENSG00000258479.6	3.81912	6.36748e-06	1.02131e-05
ENSG00000228063.2	3.82753	6.35611e-06	1.01977e-05
ENSG00000281731.3	3.82783	6.34393e-06	1.01802e-05
ENSG00000167807.15	3.82846	6.3396e-06	1.01742e-05
ENSG00000225345.3	1.29216	6.31304e-06	1.01325e-05
ENSG00000213654.10	-1.13269	6.2897e-06	1.0098e-05
ENSG00000160223.17	-1.53217	6.28482e-06	1.00911e-05
ENSG00000250295.6	3.81706	6.24987e-06	1.00369e-05
ENSG00000223653.6	1.50891	6.24056e-06	1.00229e-05
ENSG00000286340.1	2.63124	6.1736e-06	9.91726e-06
ENSG00000231307.1	3.82554	6.13376e-06	9.85703e-06
ENSG00000187815.10	1.25117	6.12412e-06	9.84249e-06
ENSG00000242017.1	3.83044	6.11063e-06	9.82174e-06
ENSG00000234460.2	1.97544	6.10864e-06	9.81948e-06
ENSG00000259702.3	3.83093	6.05567e-06	9.73528e-06
ENSG00000167964.13	-1.40709	5.97239e-06	9.60415e-06
ENSG00000243629.2	1.97513	5.84248e-06	9.39884e-06
ENSG00000220785.7	1.20324	5.78531e-06	9.30777e-06
ENSG00000262343.1	2.34905	5.78501e-06	9.30777e-06
ENSG00000263412.1	1.73113	5.77185e-06	9.2879e-06
ENSG00000188396.3	2.2883	5.70686e-06	9.18507e-06
ENSG00000256806.6	-1.60143	5.67272e-06	9.13188e-06
ENSG00000156172.6	-1.92153	5.64128e-06	9.08301e-06
ENSG00000185641.6	1.7773	5.47173e-06	8.81425e-06
ENSG00000280187.1	1.1685	5.45337e-06	8.78637e-06
ENSG00000186017.14	1.01083	5.44994e-06	8.78169e-06
ENSG00000204311.15	1.81128	5.44606e-06	8.77627e-06
ENSG00000172139.15	1.96586	5.40556e-06	8.71409e-06
ENSG00000183668.18	2.35221	5.39871e-06	8.70414e-06
ENSG00000232388.5	-1.4515	5.35599e-06	8.6361e-06
ENSG00000244055.2	2.31252	5.31065e-06	8.56383e-06
ENSG00000166352.16	-1.14192	5.29972e-06	8.54702e-06
ENSG00000204860.5	-1.7348	5.24799e-06	8.46522e-06
ENSG00000169857.8	-1.07681	5.18823e-06	8.37043e-06
ENSG00000286672.1	2.30894	5.04693e-06	8.14403e-06
ENSG00000227014.6	2.55694	4.99067e-06	8.05402e-06
ENSG00000276832.2	2.16809	4.94903e-06	7.9876e-06
ENSG00000168350.8	-2.37948	4.9462e-06	7.9838e-06
ENSG00000139908.15	1.33266	4.85695e-06	7.84501e-06
ENSG00000267052.3	2.51646	4.7553e-06	7.68453e-06
ENSG00000188981.11	2.56745	4.68543e-06	7.57308e-06
ENSG00000163737.4	-3.92988	4.65666e-06	7.52803e-06
ENSG00000144481.17	1.88961	4.64074e-06	7.50302e-06
ENSG00000239332.6	2.53072	4.63694e-06	7.49831e-06
ENSG00000099974.8	-2.11948	4.53448e-06	7.33475e-06
ENSG00000237238.3	3.15302	4.45606e-06	7.2093e-06
ENSG00000169203.16	1.21933	4.35536e-06	7.04841e-06
ENSG00000211448.13	2.99531	4.352e-06	7.04366e-06
ENSG00000223117.1	2.27451	4.33529e-06	7.01728e-06
ENSG00000155970.12	1.05939	4.24157e-06	6.8689e-06
ENSG00000152284.5	-1.02146	4.20696e-06	6.81417e-06
ENSG00000261351.2	1.43606	4.20143e-06	6.80587e-06
ENSG00000282057.1	2.25345	4.12609e-06	6.6877e-06
ENSG00000242193.11	-1.09181	4.06869e-06	6.59594e-06
ENSG00000228463.10	2.09815	3.99591e-06	6.48045e-06
ENSG00000238273.3	2.13714	3.93955e-06	6.3909e-06
ENSG00000259804.1	3.13599	3.89281e-06	6.31631e-06
ENSG00000233013.10	1.93627	3.87756e-06	6.29278e-06
ENSG00000106128.19	3.16041	3.87466e-06	6.28868e-06
ENSG00000229950.1	1.72602	3.83731e-06	6.22926e-06
ENSG00000157150.5	-3.20798	3.82362e-06	6.20825e-06
ENSG00000175395.16	1.20068	3.79951e-06	6.1703e-06
ENSG00000249348.1	1.39865	3.79739e-06	6.16745e-06
ENSG00000226887.8	-2.8462	3.79555e-06	6.16507e-06
ENSG00000275178.1	2.46729	3.79023e-06	6.15701e-06
ENSG00000248429.5	1.65496	3.73934e-06	6.07494e-06
ENSG00000271396.1	4.39733	3.71809e-06	6.04217e-06
ENSG00000248909.1	2.91953	3.71387e-06	6.03589e-06
ENSG00000184599.13	4.39818	3.71371e-06	6.03589e-06
ENSG00000156959.9	4.40368	3.68371e-06	5.98861e-06
ENSG00000272682.1	4.40368	3.68371e-06	5.98861e-06
ENSG00000269609.6	-1.07058	3.67427e-06	5.97501e-06
ENSG00000162571.14	2.61775	3.63683e-06	5.9147e-06
ENSG00000230715.3	1.02085	3.63214e-06	5.90765e-06
ENSG00000198576.4	1.69174	3.62969e-06	5.90423e-06
ENSG00000172771.12	2.46962	3.628e-06	5.90206e-06
ENSG00000092607.15	4.39167	3.61854e-06	5.88724e-06
ENSG00000284686.1	4.39433	3.60561e-06	5.8679e-06
ENSG00000167077.13	2.9993	3.58653e-06	5.83742e-06
ENSG00000280025.1	4.40496	3.58221e-06	5.83096e-06
ENSG00000174827.14	2.5078	3.57556e-06	5.8207e-06
ENSG00000143869.7	4.40362	3.5529e-06	5.78549e-06
ENSG00000133863.8	1.40314	3.52396e-06	5.74004e-06
ENSG00000027869.11	-1.47477	3.52039e-06	5.73534e-06
ENSG00000214626.2	4.39869	3.49195e-06	5.68956e-06
ENSG00000255299.5	4.39806	3.44318e-06	5.61173e-06
ENSG00000286681.1	2.50941	3.44137e-06	5.60933e-06
ENSG00000267122.1	4.40044	3.43546e-06	5.60023e-06
ENSG00000276345.1	3.00036	3.41293e-06	5.56405e-06
ENSG00000182687.4	1.63064	3.39292e-06	5.5325e-06
ENSG00000224346.1	4.39835	3.36256e-06	5.48514e-06
ENSG00000260368.1	4.3985	3.36186e-06	5.48451e-06
ENSG00000272622.2	2.45028	3.36013e-06	5.48223e-06
ENSG00000283498.1	-1.71351	3.34595e-06	5.46016e-06
ENSG00000248673.2	4.40412	3.33345e-06	5.44029e-06
ENSG00000255649.2	2.87715	3.32956e-06	5.43447e-06
ENSG00000137709.10	-1.64151	3.31327e-06	5.4084e-06
ENSG00000286585.1	1.61793	3.3065e-06	5.39787e-06
ENSG00000142513.6	2.99949	3.30449e-06	5.39512e-06
ENSG00000234210.1	3.35434	3.28982e-06	5.37222e-06
ENSG00000203799.13	2.45678	3.23486e-06	5.28523e-06
ENSG00000251002.8	2.89923	3.2286e-06	5.27636e-06
ENSG00000126010.6	2.89379	3.22316e-06	5.26798e-06
ENSG00000009790.15	3.01788	3.21608e-06	5.25795e-06
ENSG00000214894.6	3.3363	3.21409e-06	5.25572e-06
ENSG00000213085.10	-2.27475	3.19956e-06	5.23247e-06
ENSG00000178695.6	-1.62924	3.14427e-06	5.14405e-06
ENSG00000230555.2	-2.59951	3.12551e-06	5.11436e-06
ENSG00000213760.10	2.88094	3.11166e-06	5.09219e-06
ENSG00000267508.5	1.19396	3.10699e-06	5.08505e-06
ENSG00000232259.1	3.15353	3.10512e-06	5.08248e-06
ENSG00000183960.9	3.34033	3.09689e-06	5.07e-06
ENSG00000257337.7	-1.02192	3.07933e-06	5.04174e-06
ENSG00000185585.20	-2.05748	3.07417e-06	5.03427e-06
ENSG00000241288.8	-2.61022	3.0617e-06	5.01435e-06
ENSG00000186352.9	1.02789	3.05092e-06	4.99718e-06
ENSG00000168993.15	-1.81934	3.0414e-06	4.98207e-06
ENSG00000173838.12	3.33665	3.02529e-06	4.95666e-06
ENSG00000273270.1	-1.3495	3.01043e-06	4.93328e-06
ENSG00000276916.1	3.15421	3.00406e-06	4.92379e-06
ENSG00000176928.7	1.16447	2.99892e-06	4.91585e-06
ENSG00000021762.20	-2.87884	2.99079e-06	4.903e-06
ENSG00000164049.14	3.35051	2.98238e-06	4.88969e-06
ENSG00000232192.1	5.52259	2.9739e-06	4.87626e-06
ENSG00000185958.10	2.89731	2.97014e-06	4.87058e-06
ENSG00000169442.9	3.58664	2.95882e-06	4.85249e-06
ENSG00000114698.15	-1.37487	2.92876e-06	4.80365e-06
ENSG00000164105.4	-1.19217	2.8685e-06	4.70666e-06
ENSG00000232546.1	1.88472	2.82615e-06	4.63944e-06
ENSG00000135119.14	-1.00025	2.81605e-06	4.62332e-06
ENSG00000184898.7	-1.22313	2.81321e-06	4.61911e-06
ENSG00000132274.16	3.3396	2.81238e-06	4.61819e-06
ENSG00000140993.11	1.81658	2.79419e-06	4.58922e-06
ENSG00000225656.1	2.79701	2.77358e-06	4.55582e-06
ENSG00000260430.2	2.36325	2.74047e-06	4.50232e-06
ENSG00000257704.4	-1.91636	2.72277e-06	4.47367e-06
ENSG00000066923.17	1.22944	2.68599e-06	4.41367e-06
ENSG00000254207.1	2.56539	2.66515e-06	4.37986e-06
ENSG00000287818.1	3.59554	2.65173e-06	4.35866e-06
ENSG00000188659.9	2.36211	2.6448e-06	4.3477e-06
ENSG00000230882.1	1.94598	2.64346e-06	4.34592e-06
ENSG00000234005.3	3.94157	2.64046e-06	4.3414e-06
ENSG00000249628.3	3.58855	2.62572e-06	4.31802e-06
ENSG00000167604.14	-1.0803	2.62024e-06	4.30943e-06
ENSG00000285761.1	2.84856	2.60418e-06	4.28428e-06
ENSG00000156469.9	-1.12906	2.58961e-06	4.26157e-06
ENSG00000070808.16	5.54846	2.58736e-06	4.25828e-06
ENSG00000287692.1	5.53166	2.55554e-06	4.20756e-06
ENSG00000253953.2	-1.19842	2.55025e-06	4.19926e-06
ENSG00000235084.3	-2.16113	2.53242e-06	4.17155e-06
ENSG00000279078.1	5.53735	2.52577e-06	4.1614e-06
ENSG00000261087.1	1.89135	2.51199e-06	4.13952e-06
ENSG00000239503.1	3.58654	2.49507e-06	4.11245e-06
ENSG00000154263.17	5.54788	2.47072e-06	4.07271e-06
ENSG00000247982.6	2.2231	2.46946e-06	4.07143e-06
ENSG00000137766.17	5.5317	2.46855e-06	4.07033e-06
ENSG00000164175.15	5.5317	2.46855e-06	4.07033e-06
ENSG00000243877.1	5.5317	2.46855e-06	4.07033e-06
ENSG00000206181.5	5.53186	2.46772e-06	4.07016e-06
ENSG00000273451.1	5.53186	2.46772e-06	4.07016e-06
ENSG00000207425.1	1.56557	2.46528e-06	4.06694e-06
ENSG00000170364.12	-1.00878	2.46132e-06	4.0608e-06
ENSG00000145244.12	3.58864	2.4384e-06	4.02338e-06
ENSG00000153982.11	-1.77803	2.43301e-06	4.01528e-06
ENSG00000130226.17	5.54059	2.42265e-06	3.99857e-06
ENSG00000149735.7	5.54059	2.42265e-06	3.99857e-06
ENSG00000178055.13	5.5413	2.41901e-06	3.99375e-06
ENSG00000261272.1	5.5413	2.41901e-06	3.99375e-06
ENSG00000153495.11	5.54444	2.40277e-06	3.9685e-06
ENSG00000173157.17	5.54444	2.40277e-06	3.9685e-06
ENSG00000235286.1	5.54444	2.40277e-06	3.9685e-06
ENSG00000273328.5	5.54444	2.40277e-06	3.9685e-06
ENSG00000227740.2	3.59406	2.40087e-06	3.96693e-06
ENSG00000287543.1	2.79151	2.35686e-06	3.8969e-06
ENSG00000173928.4	-1.86628	2.33631e-06	3.86329e-06
ENSG00000196967.11	1.46689	2.33034e-06	3.85418e-06
ENSG00000234585.6	1.24883	2.29201e-06	3.79116e-06
ENSG00000253981.5	1.10251	2.28731e-06	3.78376e-06
ENSG00000147697.9	-1.9836	2.28269e-06	3.77649e-06
ENSG00000259712.1	2.79165	2.27843e-06	3.76982e-06
ENSG00000197780.10	-1.00122	2.27667e-06	3.76727e-06
ENSG00000116771.6	-1.74026	2.27418e-06	3.76352e-06
ENSG00000275964.1	-1.52348	2.26345e-06	3.74614e-06
ENSG00000170209.5	2.71704	2.23411e-06	3.69904e-06
ENSG00000260285.1	-2.1022	2.227e-06	3.68764e-06
ENSG00000226443.3	3.94376	2.20242e-06	3.64765e-06
ENSG00000261326.4	-1.72792	2.17271e-06	3.60022e-06
ENSG00000253366.3	3.94127	2.16724e-06	3.59151e-06
ENSG00000231201.1	3.93512	2.15457e-06	3.57087e-06
ENSG00000228305.2	-1.5615	2.13678e-06	3.54173e-06
ENSG00000245888.7	1.93841	2.11981e-06	3.51464e-06
ENSG00000213891.3	3.93786	2.10648e-06	3.49289e-06
ENSG00000136114.17	1.9361	2.09097e-06	3.4682e-06
ENSG00000224609.8	3.93566	2.08636e-06	3.4609e-06
ENSG00000154227.13	3.94786	2.07912e-06	3.44922e-06
ENSG00000256576.2	-2.64123	2.07425e-06	3.4415e-06
ENSG00000204410.16	-1.43763	2.07422e-06	3.4415e-06
ENSG00000147166.11	1.81873	2.05903e-06	3.4176e-06
ENSG00000215158.9	1.2376	2.03293e-06	3.37494e-06
ENSG00000206344.7	1.65772	2.03159e-06	3.37304e-06
ENSG00000219507.4	-2.66716	2.02768e-06	3.36688e-06
ENSG00000264350.1	-1.50044	2.02302e-06	3.35948e-06
ENSG00000275720.1	3.94665	2.01962e-06	3.35417e-06
ENSG00000172260.15	-1.24623	2.01816e-06	3.35207e-06
ENSG00000122012.14	2.07171	1.99782e-06	3.31895e-06
ENSG00000214128.11	-2.19342	1.98517e-06	3.29826e-06
ENSG00000270177.1	1.75811	1.97316e-06	3.27895e-06
ENSG00000278570.5	3.23368	1.95782e-06	3.25379e-06
ENSG00000248449.2	2.33054	1.94383e-06	3.23118e-06
ENSG00000196993.8	3.94125	1.91135e-06	3.17813e-06
ENSG00000245248.8	-1.74537	1.89022e-06	3.14362e-06
ENSG00000273301.1	3.9447	1.87878e-06	3.12491e-06
ENSG00000281831.1	3.94137	1.87845e-06	3.12467e-06
ENSG00000186832.9	-1.56525	1.8769e-06	3.1224e-06
ENSG00000167705.12	-1.65641	1.8742e-06	3.11822e-06
ENSG00000261286.1	2.25011	1.85564e-06	3.08764e-06
ENSG00000125337.19	3.95496	1.83501e-06	3.05362e-06
ENSG00000120647.10	-1.12294	1.83396e-06	3.05216e-06
ENSG00000138356.14	3.94659	1.82597e-06	3.03948e-06
ENSG00000230789.1	3.94171	1.82554e-06	3.03906e-06
ENSG00000227533.6	2.30207	1.82494e-06	3.03837e-06
ENSG00000260347.1	3.96147	1.80544e-06	3.0068e-06
ENSG00000176973.8	-1.13014	1.7852e-06	2.97369e-06
ENSG00000269318.1	2.47551	1.77519e-06	2.95789e-06
ENSG00000010030.14	1.19585	1.77481e-06	2.95755e-06
ENSG00000108576.10	3.94703	1.76048e-06	2.93396e-06
ENSG00000224707.1	3.9473	1.75721e-06	2.9288e-06
ENSG00000134762.17	1.12726	1.75662e-06	2.92811e-06
ENSG00000278948.1	-2.47512	1.75328e-06	2.92284e-06
ENSG00000182021.10	3.95551	1.73542e-06	2.89335e-06
ENSG00000253972.6	2.5835	1.70248e-06	2.83984e-06
ENSG00000151164.18	2.19919	1.69426e-06	2.8264e-06
ENSG00000105792.19	1.27286	1.69354e-06	2.82548e-06
ENSG00000175147.13	-1.041	1.67023e-06	2.78743e-06
ENSG00000121851.13	-1.04377	1.66638e-06	2.78129e-06
ENSG00000226174.7	2.3521	1.63439e-06	2.72898e-06
ENSG00000271913.7	2.33464	1.61143e-06	2.69091e-06
ENSG00000277075.2	1.86761	1.60394e-06	2.67893e-06
ENSG00000122035.7	-1.44909	1.60078e-06	2.67391e-06
ENSG00000231993.1	-2.32071	1.59578e-06	2.66584e-06
ENSG00000107821.15	-1.3481	1.56328e-06	2.61206e-06
ENSG00000232445.2	-1.01683	1.55989e-06	2.60666e-06
ENSG00000257557.2	1.72596	1.54939e-06	2.58989e-06
ENSG00000234329.1	2.95049	1.54486e-06	2.58257e-06
ENSG00000243964.1	-1.92898	1.5376e-06	2.57068e-06
ENSG00000227885.3	1.70471	1.51495e-06	2.53307e-06
ENSG00000198203.10	1.9189	1.47604e-06	2.469e-06
ENSG00000280828.1	3.26028	1.47145e-06	2.46156e-06
ENSG00000178947.9	-1.95301	1.43359e-06	2.39894e-06
ENSG00000116132.12	2.58024	1.42938e-06	2.39214e-06
ENSG00000175206.10	3.23483	1.39195e-06	2.3302e-06
ENSG00000146006.8	3.0846	1.38798e-06	2.32379e-06
ENSG00000169129.15	2.18249	1.38627e-06	2.32116e-06
ENSG00000275763.3	1.98115	1.38282e-06	2.31583e-06
ENSG00000227331.1	3.08565	1.36885e-06	2.29267e-06
ENSG00000169330.9	-1.34526	1.34303e-06	2.24987e-06
ENSG00000134256.12	2.35004	1.33233e-06	2.23262e-06
ENSG00000278330.1	1.11531	1.32379e-06	2.2192e-06
ENSG00000185010.15	2.0753	1.31258e-06	2.20084e-06
ENSG00000165023.7	2.31489	1.2974e-06	2.17583e-06
ENSG00000250326.2	2.85136	1.29554e-06	2.17292e-06
ENSG00000251455.1	2.77029	1.28452e-06	2.15509e-06
ENSG00000281091.3	3.08873	1.24972e-06	2.09754e-06
ENSG00000229419.1	1.92458	1.2449e-06	2.08987e-06
ENSG00000112394.17	-1.32059	1.23956e-06	2.08111e-06
ENSG00000272084.1	1.89842	1.23931e-06	2.0809e-06
ENSG00000109099.15	-2.35569	1.22313e-06	2.05394e-06
ENSG00000203706.8	-1.62485	1.20569e-06	2.02526e-06
ENSG00000223749.11	2.87397	1.19299e-06	2.00412e-06
ENSG00000233056.2	3.10208	1.17571e-06	1.97569e-06
ENSG00000281571.2	-1.23908	1.16707e-06	1.96156e-06
ENSG00000152193.8	1.24399	1.1508e-06	1.93499e-06
ENSG00000181085.15	1.5731	1.12639e-06	1.8947e-06
ENSG00000196284.17	-1.13045	1.1153e-06	1.87644e-06
ENSG00000287593.1	3.4349	1.11507e-06	1.87624e-06
ENSG00000249459.10	2.48292	1.09124e-06	1.83688e-06
ENSG00000226149.6	1.54982	1.08546e-06	1.82751e-06
ENSG00000180353.11	3.10101	1.08313e-06	1.82377e-06
ENSG00000141837.21	3.25762	1.08119e-06	1.82069e-06
ENSG00000225793.3	2.77969	1.06963e-06	1.80159e-06
ENSG00000137941.17	1.91261	1.05739e-06	1.78114e-06
ENSG00000124615.20	-1.47809	1.05657e-06	1.77995e-06
ENSG00000114739.14	-1.063	1.05218e-06	1.7729e-06
ENSG00000102230.14	4.52909	1.04327e-06	1.75842e-06
ENSG00000175414.7	-1.42081	1.03974e-06	1.75265e-06
ENSG00000102837.7	-2.24602	1.02472e-06	1.72855e-06
ENSG00000151023.17	3.43457	1.02149e-06	1.72345e-06
ENSG00000280181.1	3.44547	1.01933e-06	1.71997e-06
ENSG00000188523.8	2.43019	1.01113e-06	1.7063e-06
ENSG00000186862.20	-1.56648	1.00037e-06	1.68832e-06
ENSG00000237883.2	2.2855	9.83608e-07	1.6607e-06
ENSG00000165810.17	-3.33237	9.80079e-07	1.65491e-06
ENSG00000272914.1	3.4316	9.67953e-07	1.63476e-06
ENSG00000168062.10	1.48966	9.65485e-07	1.63092e-06
ENSG00000142959.5	4.53196	9.581e-07	1.61861e-06
ENSG00000144460.12	4.53196	9.581e-07	1.61861e-06
ENSG00000249359.3	4.53211	9.5799e-07	1.61861e-06
ENSG00000286913.1	3.43904	9.55564e-07	1.61481e-06
ENSG00000237685.1	2.39824	9.54713e-07	1.61354e-06
ENSG00000058673.16	3.43381	9.49606e-07	1.60523e-06
ENSG00000159403.18	-2.23682	9.45979e-07	1.59926e-06
ENSG00000232586.1	4.53684	9.451e-07	1.59793e-06
ENSG00000160182.3	-4.04038	9.29081e-07	1.57117e-06
ENSG00000109576.14	1.07576	9.25041e-07	1.56465e-06
ENSG00000272374.1	2.47847	9.23282e-07	1.56183e-06
ENSG00000204909.8	4.53461	9.00298e-07	1.52341e-06
ENSG00000176601.13	4.53999	8.96014e-07	1.51647e-06
ENSG00000232187.1	-4.02169	8.94682e-07	1.51437e-06
ENSG00000274528.1	2.12246	8.93066e-07	1.51179e-06
ENSG00000233493.4	-1.89953	8.88911e-07	1.50491e-06
ENSG00000205667.3	2.78731	8.73148e-07	1.47881e-06
ENSG00000235245.1	1.91903	8.52044e-07	1.44336e-06
ENSG00000169627.9	-2.70131	8.49676e-07	1.4395e-06
ENSG00000285669.1	2.35212	8.44875e-07	1.43151e-06
ENSG00000215388.3	3.6954	8.431e-07	1.42865e-06
ENSG00000285618.1	5.68583	8.41597e-07	1.42624e-06
ENSG00000234805.1	2.39929	8.28791e-07	1.40468e-06
ENSG00000132702.13	2.70098	8.26084e-07	1.40038e-06
ENSG00000070388.11	3.68808	8.25205e-07	1.39903e-06
ENSG00000111077.18	1.10711	8.24388e-07	1.39778e-06
ENSG00000265778.3	-1.96627	8.20075e-07	1.39061e-06
ENSG00000287576.1	1.43931	8.15681e-07	1.3833e-06
ENSG00000260193.1	2.87133	8.13782e-07	1.38022e-06
ENSG00000251161.4	1.44967	8.1303e-07	1.37908e-06
ENSG00000178917.16	1.30049	7.80895e-07	1.32525e-06
ENSG00000083544.15	1.20887	7.73366e-07	1.31313e-06
ENSG00000227359.1	1.90862	7.59095e-07	1.28903e-06
ENSG00000189433.7	-2.24834	7.55244e-07	1.28314e-06
ENSG00000108771.13	1.26276	7.51938e-07	1.27778e-06
ENSG00000277182.1	-1.85169	7.48179e-07	1.27165e-06
ENSG00000198598.6	-4.0756	7.47319e-07	1.27032e-06
ENSG00000196632.10	3.7003	7.45572e-07	1.26748e-06
ENSG00000125246.15	-3.35491	7.4075e-07	1.25954e-06
ENSG00000139239.7	-1.07615	7.40071e-07	1.25851e-06
ENSG00000244268.1	2.72069	7.38632e-07	1.25619e-06
ENSG00000260392.6	5.69126	7.33104e-07	1.24692e-06
ENSG00000205704.7	-1.69614	7.321e-07	1.24533e-06
ENSG00000230262.8	4.06706	7.31123e-07	1.2438e-06
ENSG00000157873.17	-2.06265	7.17167e-07	1.2203e-06
ENSG00000278918.1	2.63784	7.15033e-07	1.21692e-06
ENSG00000198796.7	5.69185	7.13141e-07	1.21382e-06
ENSG00000225877.1	5.70872	7.12735e-07	1.21326e-06
ENSG00000116874.11	-1.00025	7.11825e-07	1.21183e-06
ENSG00000142065.14	-2.98172	7.09738e-07	1.2084e-06
ENSG00000249210.1	-3.38073	7.05883e-07	1.20196e-06
ENSG00000236234.1	4.06092	7.05547e-07	1.20151e-06
ENSG00000248257.7	5.718	7.01092e-07	1.19404e-06
ENSG00000285294.1	-1.62008	6.94425e-07	1.18293e-06
ENSG00000135951.16	1.12031	6.91023e-07	1.17725e-06
ENSG00000106034.18	2.27508	6.87126e-07	1.17085e-06
ENSG00000286285.1	4.04756	6.74704e-07	1.14992e-06
ENSG00000179967.11	-1.45019	6.69027e-07	1.14047e-06
ENSG00000266258.1	2.25477	6.68645e-07	1.13994e-06
ENSG00000167720.13	-1.33764	6.53561e-07	1.11468e-06
ENSG00000212232.1	1.86055	6.52609e-07	1.11317e-06
ENSG00000248245.1	5.71593	6.50561e-07	1.10978e-06
ENSG00000254484.1	5.71593	6.50561e-07	1.10978e-06
ENSG00000159079.19	-1.46838	6.4871e-07	1.10685e-06
ENSG00000165972.13	4.06773	6.47305e-07	1.10457e-06
ENSG00000165799.5	5.69881	6.46383e-07	1.10311e-06
ENSG00000252231.1	5.69881	6.46383e-07	1.10311e-06
ENSG00000287258.1	5.69881	6.46383e-07	1.10311e-06
ENSG00000118432.12	5.69613	6.43687e-07	1.09884e-06
ENSG00000140090.17	5.69629	6.43508e-07	1.09865e-06
ENSG00000092850.12	5.70272	6.42099e-07	1.09635e-06
ENSG00000235958.5	5.70272	6.42099e-07	1.09635e-06
ENSG00000135211.6	-1.10089	6.32165e-07	1.08005e-06
ENSG00000267504.1	5.70828	6.30045e-07	1.07654e-06
ENSG00000088538.13	2.03823	6.28163e-07	1.07343e-06
ENSG00000248400.2	5.71579	6.2742e-07	1.07238e-06
ENSG00000265813.2	5.71579	6.2742e-07	1.07238e-06
ENSG00000261433.1	5.69942	6.07923e-07	1.03948e-06
ENSG00000224837.1	-2.40447	6.04115e-07	1.03318e-06
ENSG00000174776.11	5.70506	6.0185e-07	1.02952e-06
ENSG00000233176.3	5.70573	6.01131e-07	1.02839e-06
ENSG00000228917.1	5.69971	5.96367e-07	1.02045e-06
ENSG00000207959.1	5.71136	5.94908e-07	1.01806e-06
ENSG00000170801.10	5.71172	5.9452e-07	1.0175e-06
ENSG00000277462.2	1.11868	5.9282e-07	1.01479e-06
ENSG00000230366.9	4.07034	5.88185e-07	1.00696e-06
ENSG00000143278.5	5.70806	5.87427e-07	1.00577e-06
ENSG00000235974.1	5.70806	5.87427e-07	1.00577e-06
ENSG00000263257.3	5.70856	5.86888e-07	1.00505e-06
ENSG00000286179.1	5.70856	5.86888e-07	1.00505e-06
ENSG00000167117.9	4.05589	5.84851e-07	1.00177e-06
ENSG00000189014.7	2.92475	5.80884e-07	9.95174e-07
ENSG00000182902.14	1.50709	5.72096e-07	9.80219e-07
ENSG00000226200.7	1.30577	5.70242e-07	9.77142e-07
ENSG00000074276.10	1.6834	5.65743e-07	9.69531e-07
ENSG00000166250.12	4.05681	5.43029e-07	9.31176e-07
ENSG00000239774.1	4.05643	5.41401e-07	9.28479e-07
ENSG00000164683.18	2.59843	5.33509e-07	9.15226e-07
ENSG00000231407.6	4.06702	5.33341e-07	9.15032e-07
ENSG00000285280.2	4.06483	5.32681e-07	9.13993e-07
ENSG00000259275.4	1.60081	5.31653e-07	9.12321e-07
ENSG00000280326.1	3.17078	5.28984e-07	9.07835e-07
ENSG00000278456.1	-2.76688	5.27159e-07	9.04795e-07
ENSG00000197061.5	3.03061	5.26055e-07	9.02992e-07
ENSG00000214975.4	-2.08456	5.21866e-07	8.95894e-07
ENSG00000286948.1	4.06227	5.19595e-07	8.92087e-07
ENSG00000108797.12	1.16206	5.15486e-07	8.85213e-07
ENSG00000279742.1	2.53888	5.10152e-07	8.76143e-07
ENSG00000235209.1	2.01506	4.86441e-07	8.35763e-07
ENSG00000186212.4	-1.3192	4.8094e-07	8.26567e-07
ENSG00000260186.5	3.52778	4.77947e-07	8.21506e-07
ENSG00000133433.10	-2.2839	4.77855e-07	8.21432e-07
ENSG00000148377.6	2.58274	4.76501e-07	8.19189e-07
ENSG00000274204.1	3.7681	4.7543e-07	8.17516e-07
ENSG00000233954.6	-1.93298	4.73524e-07	8.14321e-07
ENSG00000112276.14	-2.07799	4.66152e-07	8.01726e-07
ENSG00000272848.2	3.04137	4.64207e-07	7.98463e-07
ENSG00000165879.9	-6.49601	4.57553e-07	7.87178e-07
ENSG00000128284.19	-1.81959	4.38638e-07	7.54946e-07
ENSG00000287168.1	-1.6201	4.29322e-07	7.3914e-07
ENSG00000116299.17	3.05757	4.28028e-07	7.36988e-07
ENSG00000230951.1	3.32713	4.22253e-07	7.27195e-07
ENSG00000152380.10	1.76311	4.21959e-07	7.26762e-07
ENSG00000234999.1	2.95768	4.17472e-07	7.19257e-07
ENSG00000188931.4	-1.05573	4.14327e-07	7.13911e-07
ENSG00000104894.12	-3.42609	4.11942e-07	7.10167e-07
ENSG00000237595.5	3.32857	4.09339e-07	7.05752e-07
ENSG00000171017.11	-1.82161	4.06502e-07	7.00933e-07
ENSG00000167580.7	-4.1754	4.00742e-07	6.91142e-07
ENSG00000229931.1	1.94515	4.00197e-07	6.90274e-07
ENSG00000104953.20	-1.49615	3.99731e-07	6.8954e-07
ENSG00000223599.1	3.52657	3.98551e-07	6.87575e-07
ENSG00000184160.8	1.26972	3.89978e-07	6.73061e-07
ENSG00000279207.1	-1.31797	3.89538e-07	6.72371e-07
ENSG00000278000.1	2.1649	3.87603e-07	6.69101e-07
ENSG00000140968.11	1.6808	3.87178e-07	6.68436e-07
ENSG00000183137.14	-1.04806	3.799e-07	6.56073e-07
ENSG00000226823.1	1.47843	3.73448e-07	6.4513e-07
ENSG00000165197.5	2.48755	3.69277e-07	6.3799e-07
ENSG00000197915.7	3.7982	3.6647e-07	6.33271e-07
ENSG00000266278.1	1.18593	3.66399e-07	6.33214e-07
ENSG00000167992.13	3.1717	3.6476e-07	6.30511e-07
ENSG00000249364.6	1.99304	3.64111e-07	6.2952e-07
ENSG00000004848.8	3.52939	3.6212e-07	6.26141e-07
ENSG00000179362.14	1.47674	3.55842e-07	6.15413e-07
ENSG00000131019.11	-1.0127	3.53578e-07	6.11625e-07
ENSG00000121577.13	3.04895	3.50744e-07	6.07034e-07
ENSG00000275557.1	-1.1681	3.47482e-07	6.01575e-07
ENSG00000215790.7	-1.3537	3.40273e-07	5.89156e-07
ENSG00000259426.6	2.01768	3.39322e-07	5.87569e-07
ENSG00000266010.2	1.31847	3.34674e-07	5.797e-07
ENSG00000118997.14	1.66152	3.31917e-07	5.75103e-07
ENSG00000226648.2	1.79554	3.31636e-07	5.74676e-07
ENSG00000225857.5	4.6616	3.3121e-07	5.73996e-07
ENSG00000279653.1	3.52518	3.29979e-07	5.71982e-07
ENSG00000233607.1	4.65049	3.27343e-07	5.6753e-07
ENSG00000265683.1	2.84746	3.2709e-07	5.6715e-07
ENSG00000259381.2	3.04452	3.25246e-07	5.64244e-07
ENSG00000131183.11	2.94408	3.20348e-07	5.55861e-07
ENSG00000178773.15	-1.02026	3.14718e-07	5.46206e-07
ENSG00000257261.6	1.27053	3.13926e-07	5.44888e-07
ENSG00000167216.17	1.75906	3.13203e-07	5.43689e-07
ENSG00000267607.1	3.53261	3.11541e-07	5.4086e-07
ENSG00000226048.1	4.64676	3.10221e-07	5.38624e-07
ENSG00000198846.6	4.6553	3.09848e-07	5.38032e-07
ENSG00000235899.2	4.6553	3.09848e-07	5.38032e-07
ENSG00000186907.8	-1.51304	3.08608e-07	5.3599e-07
ENSG00000197837.3	1.73009	3.0763e-07	5.34347e-07
ENSG00000272667.1	-1.59081	3.07273e-07	5.33783e-07
ENSG00000230753.6	2.172	2.99554e-07	5.2048e-07
ENSG00000235217.6	2.16661	2.98653e-07	5.19023e-07
ENSG00000260528.5	1.35485	2.96136e-07	5.14702e-07
ENSG00000167701.14	1.65523	2.95823e-07	5.14303e-07
ENSG00000265787.2	4.65066	2.95231e-07	5.13341e-07
ENSG00000119915.5	-3.04337	2.92559e-07	5.08748e-07
ENSG00000250362.1	3.78996	2.91524e-07	5.07054e-07
ENSG00000203392.3	-2.78404	2.90681e-07	5.0564e-07
ENSG00000215835.2	1.49653	2.83763e-07	4.93913e-07
ENSG00000101955.15	-4.15056	2.82233e-07	4.913e-07
ENSG00000123901.9	4.65408	2.80782e-07	4.88826e-07
ENSG00000286081.1	4.65394	2.80781e-07	4.88826e-07
ENSG00000187017.17	-3.11283	2.79932e-07	4.87447e-07
ENSG00000233817.1	2.64123	2.79628e-07	4.86968e-07
ENSG00000150722.10	1.83086	2.79401e-07	4.86624e-07
ENSG00000250802.7	1.6683	2.75707e-07	4.80239e-07
ENSG00000182329.14	3.79224	2.75142e-07	4.79305e-07
ENSG00000230148.8	2.04455	2.74344e-07	4.78015e-07
ENSG00000184984.10	4.66128	2.72331e-07	4.74606e-07
ENSG00000287036.1	4.65101	2.72265e-07	4.74539e-07
ENSG00000144730.18	-1.2882	2.71132e-07	4.72615e-07
ENSG00000142347.19	-3.44493	2.70507e-07	4.71573e-07
ENSG00000286753.1	2.77576	2.69983e-07	4.7071e-07
ENSG00000121207.12	-1.31723	2.67905e-07	4.67135e-07
ENSG00000164920.9	-1.63144	2.67011e-07	4.65624e-07
ENSG00000188906.16	4.65369	2.66265e-07	4.6442e-07
ENSG00000217275.2	4.66171	2.62166e-07	4.57367e-07
ENSG00000127528.6	-2.85484	2.60134e-07	4.53869e-07
ENSG00000205853.11	3.80876	2.54917e-07	4.44904e-07
ENSG00000166317.12	4.65822	2.54252e-07	4.43836e-07
ENSG00000185760.15	4.65866	2.53778e-07	4.43055e-07
ENSG00000173421.17	4.65851	2.53775e-07	4.43055e-07
ENSG00000226900.2	4.65622	2.53726e-07	4.43055e-07
ENSG00000164972.13	4.65374	2.53586e-07	4.42858e-07
ENSG00000223711.1	4.6536	2.53575e-07	4.42858e-07
ENSG00000287516.1	4.6536	2.53575e-07	4.42858e-07
ENSG00000253200.1	1.44933	2.5138e-07	4.39143e-07
ENSG00000142920.17	1.57583	2.5027e-07	4.37295e-07
ENSG00000287929.1	-1.3492	2.47665e-07	4.32878e-07
ENSG00000277498.1	4.66151	2.44825e-07	4.27959e-07
ENSG00000258733.6	4.66418	2.44734e-07	4.27844e-07
ENSG00000230834.1	-1.09963	2.42684e-07	4.24393e-07
ENSG00000135077.9	3.79403	2.39095e-07	4.18203e-07
ENSG00000224844.1	4.17275	2.37226e-07	4.15022e-07
ENSG00000286550.1	3.80022	2.37112e-07	4.14865e-07
ENSG00000263264.2	3.79946	2.35533e-07	4.12145e-07
ENSG00000237813.4	1.81295	2.34907e-07	4.11094e-07
ENSG00000143387.13	1.88732	2.34439e-07	4.10317e-07
ENSG00000180096.12	-3.46187	2.29715e-07	4.02175e-07
ENSG00000139133.7	-1.06453	2.28587e-07	4.00241e-07
[truncated: 7,287 more rows]
